# Supplementary material for: The Drosophila tumour suppressor Lgl and Vap33 activate the Hippo pathway through a dual mechanism
Source: J Cell Sci. 2024 Feb 16;137(4):jcs261917. doi: 10.1242/jcs.261917 (PMC10911279; doi:10.1242/jcs.261917)
Supplement: Table S3. Vap33 affinity purification-mass spectrometry interacting proteins. [file joces-137-261917-TableS3.xlsx]

## Sheet: Sheet1
Bait	Prey	PreyGene	IP	Spec	SpecSum	NumRep	Prob	iProb	ctrlCounts	AvgP	MaxP	FDR
Vap33GFP	FBgn0029687	Vap33	Vap33GFP1|Vap33GFP2|Vap33GFP3	408|542|517	1467	3	1	1.00|1.00|1.00	2|0|1	1	1	0
Vap33GFP	FBgn0087002	apolpp	Vap33GFP1|Vap33GFP2|Vap33GFP3	83|115|111	309	3	1	1.00|1.00|1.00	29|16|0	1	1	0
Vap33GFP	FBgn0002525	Lam	Vap33GFP1|Vap33GFP2|Vap33GFP3	42|65|50	157	3	1	1.00|1.00|1.00	2|0|0	1	1	0
Vap33GFP	FBgn0263006	SERCA	Vap33GFP1|Vap33GFP2|Vap33GFP3	44|41|42	127	3	1	1.00|1.00|1.00	9|5|5	1	1	0
Vap33GFP	FBgn0287182	l(3)80Fj	Vap33GFP1|Vap33GFP2|Vap33GFP3	26|34|26	86	3	1	1.00|1.00|1.00	5|4|0	1	1	0
Vap33GFP	FBgn0263864	Dark	Vap33GFP1|Vap33GFP2|Vap33GFP3	30|24|25	79	3	1	1.00|1.00|1.00	0|0|0	1	1	0
Vap33GFP	FBgn0003391	shg	Vap33GFP1|Vap33GFP2|Vap33GFP3	20|26|17	63	3	1	1.00|1.00|1.00	0|0|1	1	1	0
Vap33GFP	FBgn0003268	rod	Vap33GFP1|Vap33GFP2|Vap33GFP3	16|24|12	52	3	1	1.00|1.00|1.00	0|1|2	1	1	0
Vap33GFP	FBgn0003942	RpS27A	Vap33GFP1|Vap33GFP2|Vap33GFP3	11|17|23	51	3	1	1.00|1.00|1.00	1|0|0	1	1	0
Vap33GFP	FBgn0042178	Apl	Vap33GFP1|Vap33GFP2|Vap33GFP3	21|18|10	49	3	1	1.00|1.00|1.00	0|0|0	1	1	0
Vap33GFP	FBgn0033539	Git	Vap33GFP1|Vap33GFP2|Vap33GFP3	10|8|12	30	3	1	1.00|1.00|1.00	0|0|0	1	1	0
Vap33GFP	FBgn0037327	PEK	Vap33GFP1|Vap33GFP2|Vap33GFP3	13|10|7	30	3	1	1.00|1.00|1.00	0|0|0	1	1	0
Vap33GFP	FBgn0035688	fmt	Vap33GFP1|Vap33GFP2|Vap33GFP3	9|11|7	27	3	1	1.00|1.00|1.00	0|0|0	1	1	0
Vap33GFP	FBgn0037020	Pex14	Vap33GFP1|Vap33GFP2|Vap33GFP3	7|11|7	25	3	1	1.00|1.00|1.00	0|0|0	1	1	0
Vap33GFP	FBgn0050291	CG30291	Vap33GFP1|Vap33GFP2|Vap33GFP3	8|7|8	23	3	1	1.00|1.00|1.00	0|0|0	1	1	0
Vap33GFP	FBgn0038274	Nup93-2	Vap33GFP1|Vap33GFP2|Vap33GFP3	6|9|7	22	3	1	1.00|1.00|1.00	0|0|0	1	1	0
Vap33GFP	FBgn0008635	betaCOP	Vap33GFP1|Vap33GFP2|Vap33GFP3	11|8|8	27	3	1	1.00|1.00|1.00	1|0|0	0.9997	1	0
Vap33GFP	FBgn0015803	RtGEF	Vap33GFP1|Vap33GFP2|Vap33GFP3	16|13|15	44	3	1	1.00|1.00|1.00	2|0|0	0.9993	1	0.0001
Vap33GFP	FBgn0086357	Sec61alpha	Vap33GFP1|Vap33GFP2|Vap33GFP3	13|10|8	31	3	1	1.00|1.00|1.00	1|0|0	0.9993	1	0.0001
Vap33GFP	FBgn0005632	faf	Vap33GFP1|Vap33GFP2|Vap33GFP3	16|18|10	44	3	1	1.00|1.00|1.00	2|1|0	0.999	1	0.0002
Vap33GFP	FBgn0031728	Hsp60C	Vap33GFP1|Vap33GFP2|Vap33GFP3	11|13|10	34	3	1	1.00|1.00|1.00	2|1|0	0.999	1	0.0002
Vap33GFP	FBgn0028343	Ankle2	Vap33GFP1|Vap33GFP2|Vap33GFP3	14|18|6	38	3	1	1.00|1.00|1.00	0|0|0	0.9987	1	0.0002
Vap33GFP	FBgn0025781	Cdc16	Vap33GFP1|Vap33GFP2|Vap33GFP3	5|9|5	19	3	1	1.00|1.00|1.00	0|0|0	0.9983	0.999	0.0003
Vap33GFP	FBgn0035471	Sc2	Vap33GFP1|Vap33GFP2|Vap33GFP3	7|6|6	19	3	1	1.00|1.00|1.00	0|0|0	0.9983	0.999	0.0003
Vap33GFP	FBgn0034277	OstDelta	Vap33GFP1|Vap33GFP2|Vap33GFP3	5|6|7	18	3	1	1.00|1.00|1.00	0|0|0	0.998	0.999	0.0005
Vap33GFP	FBgn0020235	ATPsyngamma	Vap33GFP1|Vap33GFP2|Vap33GFP3	5|7|5	17	3	1	1.00|1.00|1.00	0|0|0	0.998	1	0.0005
Vap33GFP	FBgn0025725	alphaCOP	Vap33GFP1|Vap33GFP2|Vap33GFP3	8|17|13	38	3	1	0.99|1.00|1.00	3|0|0	0.9977	1	0.0006
Vap33GFP	FBgn0014868	Ost48	Vap33GFP1|Vap33GFP2|Vap33GFP3	7|10|6	23	3	1	1.00|1.00|1.00	0|1|0	0.9977	1	0.0006
Vap33GFP	FBgn0035771	Sec63	Vap33GFP1|Vap33GFP2|Vap33GFP3	4|5|8	17	3	1	0.99|1.00|1.00	0|0|0	0.9967	1	0.0007
Vap33GFP	FBgn0266580	Gp210	Vap33GFP1|Vap33GFP2|Vap33GFP3	8|16|13	37	3	1	0.99|1.00|1.00	0|0|2	0.9963	1	0.0008
Vap33GFP	FBgn0031070	CG12702	Vap33GFP1|Vap33GFP2|Vap33GFP3	5|11|10	26	3	0.99	0.99|1.00|1.00	0|0|0	0.9957	0.999	0.0009
Vap33GFP	FBgn0028969	deltaCOP	Vap33GFP1|Vap33GFP2|Vap33GFP3	7|6|6	19	3	1	1.00|1.00|0.99	1|0|0	0.9953	0.996	0.001
Vap33GFP	FBgn0026409	Mpcp2	Vap33GFP1|Vap33GFP2|Vap33GFP3	6|11|6	23	3	0.99	0.99|1.00|0.99	0|0|0	0.9947	0.998	0.0012
Vap33GFP	FBgn0265988	mv	Vap33GFP1|Vap33GFP2|Vap33GFP3	6|4|7	17	3	0.99	1.00|0.99|1.00	0|0|0	0.9937	0.998	0.0013
Vap33GFP	FBgn0261862	whd	Vap33GFP1|Vap33GFP2|Vap33GFP3	5|5|6	16	3	0.99	0.99|0.99|1.00	0|0|0	0.993	0.996	0.0015
Vap33GFP	FBgn0051935	CG31935	Vap33GFP1|Vap33GFP2|Vap33GFP3	4|4|5	13	3	1	1.00|0.99|0.99	0|0|0	0.9927	0.996	0.0016
Vap33GFP	FBgn0027603	Ulp1	Vap33GFP1|Vap33GFP2|Vap33GFP3	5|15|10	30	3	1	0.98|1.00|1.00	0|0|0	0.992	1	0.0018
Vap33GFP	FBgn0011230	poe	Vap33GFP1|Vap33GFP2|Vap33GFP3	6|4|6	16	3	0.99	1.00|0.99|0.99	0|0|0	0.9917	0.996	0.002
Vap33GFP	FBgn0028577	hfp	Vap33GFP1|Vap33GFP2|Vap33GFP3	8|8|7	23	3	0.99	0.99|1.00|0.99	0|2|0	0.9913	0.995	0.0022
Vap33GFP	FBgn0020497	emb	Vap33GFP1|Vap33GFP2|Vap33GFP3	15|8|4	27	3	0.99	1.00|1.00|0.97	0|0|0	0.9897	0.999	0.0024
Vap33GFP	FBgn0259682	Jabba	Vap33GFP1|Vap33GFP2|Vap33GFP3	10|9|6	25	3	0.99	0.99|0.99|0.98	2|0|0	0.9873	0.994	0.0026
Vap33GFP	FBgn0032387	CG16965	Vap33GFP1|Vap33GFP2|Vap33GFP3	11|4|19	34	3	0.98	1.00|0.95|1.00	0|0|0	0.9833	1	0.0029
Vap33GFP	FBgn0000117	arm	Vap33GFP1|Vap33GFP2|Vap33GFP3	11|8|4	23	3	0.97	1.00|1.00|0.94	1|0|0	0.977	0.999	0.0034
Vap33GFP	FBgn0027588	GCS2alpha	Vap33GFP1|Vap33GFP2|Vap33GFP3	21|22|19	62	3	0.98	0.98|0.99|0.95	8|5|3	0.9727	0.988	0.004
Vap33GFP	FBgn0003360	sesB	Vap33GFP1|Vap33GFP2|Vap33GFP3	12|11|7	30	3	0.97	1.00|1.00|0.92	5|0|0	0.972	0.998	0.005
Vap33GFP	FBgn0032597	CG17904	Vap33GFP1|Vap33GFP2|Vap33GFP3	3|3|5	11	3	0.97	0.96|0.98|0.98	0|0|0	0.972	0.98	0.005
Vap33GFP	FBgn0034310	Nup75	Vap33GFP1|Vap33GFP2|Vap33GFP3	4|6|4	14	3	0.98	0.96|0.99|0.97	0|0|0	0.97	0.987	0.0055
Vap33GFP	FBgn0031779	CG9175	Vap33GFP1|Vap33GFP2|Vap33GFP3	3|5|3	11	3	0.97	0.97|0.98|0.96	0|0|0	0.969	0.975	0.0061
Vap33GFP	FBgn0287720	Pen	Vap33GFP1|Vap33GFP2|Vap33GFP3	21|15|16	52	3	0.96	1.00|0.95|0.96	7|3|2	0.9673	0.998	0.0066
Vap33GFP	FBgn0003071	Pfk	Vap33GFP1|Vap33GFP2|Vap33GFP3	11|5|8	24	3	0.97	0.99|0.92|0.99	2|0|0	0.966	0.988	0.0072
Vap33GFP	FBgn0027505	Rab3-GAP	Vap33GFP1|Vap33GFP2|Vap33GFP3	5|3|3	11	3	0.97	0.99|0.95|0.96	0|0|0	0.9647	0.985	0.0077
Vap33GFP	FBgn0003124	polo	Vap33GFP1|Vap33GFP2|Vap33GFP3	7|8|4	19	3	0.96	0.99|0.99|0.91	1|1|0	0.9617	0.992	0.0083
Vap33GFP	FBgn0034068	casp	Vap33GFP1|Vap33GFP2|Vap33GFP3	10|6|4	20	3	0.95	0.99|0.98|0.91	2|0|0	0.9607	0.994	0.0094
Vap33GFP	FBgn0015546	spel1	Vap33GFP1|Vap33GFP2|Vap33GFP3	3|4|4	11	3	0.96	0.94|0.97|0.97	0|0|0	0.9607	0.972	0.0094
Vap33GFP	FBgn0004643	Zw10	Vap33GFP1|Vap33GFP2|Vap33GFP3	8|17|3	28	3	0.97	1.00|1.00|0.88	0|0|0	0.9593	0.999	0.01
Vap33GFP	FBgn0037655	Kcmf1	Vap33GFP1|Vap33GFP2|Vap33GFP3	5|6|5	16	3	0.96	0.96|0.97|0.95	2|0|0	0.9567	0.967	0.0106
Vap33GFP	FBgn0260439	Pp2A-29B	Vap33GFP1|Vap33GFP2|Vap33GFP3	25|21|12	58	3	0.95	1.00|1.00|0.87	4|7|0	0.9553	1	0.0118
Vap33GFP	FBgn0038058	CG5608	Vap33GFP1|Vap33GFP2|Vap33GFP3	3|9|6	18	3	0.95	0.89|0.99|0.99	0|0|0	0.9553	0.99	0.0118
Vap33GFP	FBgn0034657	LBR	Vap33GFP1|Vap33GFP2|Vap33GFP3	9|11|3	23	3	0.95	1.00|1.00|0.86	0|0|0	0.9523	0.997	0.0124
Vap33GFP	FBgn0261385	scra	Vap33GFP1|Vap33GFP2|Vap33GFP3	3|7|4	14	3	0.94	0.91|0.98|0.96	0|0|0	0.9487	0.98	0.013
Vap33GFP	FBgn0028968	gammaCOP	Vap33GFP1|Vap33GFP2|Vap33GFP3	7|8|5	20	3	0.95	0.96|0.97|0.90	3|0|0	0.94	0.965	0.0138
Vap33GFP	FBgn0061476	Zwilch	Vap33GFP1|Vap33GFP2|Vap33GFP3	4|4|2	10	3	0.94	0.98|0.98|0.85	0|0|0	0.9373	0.983	0.0146
Vap33GFP	FBgn0046706	Haspin	Vap33GFP1|Vap33GFP2|Vap33GFP3	4|6|2	12	3	0.94	0.97|0.99|0.85	0|0|0	0.936	0.987	0.0154
Vap33GFP	FBgn0010215	alpha-Cat	Vap33GFP1|Vap33GFP2|Vap33GFP3	13|12|3	28	3	0.93	1.00|1.00|0.78	0|0|0	0.9267	0.998	0.0172
Vap33GFP	FBgn0039696	Rnb	Vap33GFP1|Vap33GFP2|Vap33GFP3	8|4|2	14	3	0.93	1.00|0.98|0.81	0|0|0	0.9267	0.995	0.0163
Vap33GFP	FBgn0037894	Ranbp9	Vap33GFP1|Vap33GFP2|Vap33GFP3	28|21|12	61	3	0.93	1.00|1.00|0.77	4|3|4	0.9247	1	0.018
Vap33GFP	FBgn0040227	eIF3d1	Vap33GFP1|Vap33GFP2|Vap33GFP3	9|6|3	18	3	0.92	0.99|0.98|0.80	0|2|0	0.9213	0.986	0.0198
Vap33GFP	FBgn0259979	Cndp2	Vap33GFP1|Vap33GFP2|Vap33GFP3	7|3|2	12	3	0.93	0.98|0.95|0.84	0|0|0	0.9213	0.977	0.0198
Vap33GFP	FBgn0027329	CCT6	Vap33GFP1|Vap33GFP2|Vap33GFP3	17|11|11	39	3	0.92	1.00|0.88|0.88	7|3|0	0.92	0.996	0.0207
Vap33GFP	FBgn0010278	Ssrp	Vap33GFP1|Vap33GFP2|Vap33GFP3	2|3|4	9	3	0.91	0.84|0.94|0.96	0|0|0	0.9137	0.961	0.0216
Vap33GFP	FBgn0053180	Ranbp16	Vap33GFP1|Vap33GFP2|Vap33GFP3	8|10|6	24	3	0.92	0.94|0.98|0.82	3|2|0	0.9127	0.981	0.0226
Vap33GFP	FBgn0027496	epsilonCOP	Vap33GFP1|Vap33GFP2|Vap33GFP3	2|4|4	10	3	0.91	0.85|0.94|0.94	0|0|0	0.9107	0.943	0.0235
Vap33GFP	FBgn0034191	CG6984	Vap33GFP1|Vap33GFP2|Vap33GFP3	4|3|2	9	3	0.91	0.94|0.94|0.86	0|0|0	0.9103	0.936	0.0244
Vap33GFP	FBgn0015019	CCT3	Vap33GFP1|Vap33GFP2|Vap33GFP3	9|8|8	25	3	0.9	0.94|0.88|0.89	3|3|0	0.9033	0.936	0.0254
Vap33GFP	FBgn0087040	alphaTub67C	Vap33GFP1|Vap33GFP2|Vap33GFP3	19|32|23	74	3	0.89	0.73|1.00|0.95	9|7|5	0.8937	1	0.0265
Vap33GFP	FBgn0025740	PlexB	Vap33GFP1|Vap33GFP2|Vap33GFP3	6|6|2	14	3	0.89	0.98|0.98|0.71	0|0|0	0.8887	0.979	0.0276
Vap33GFP	FBgn0027568	Cand1	Vap33GFP1|Vap33GFP2|Vap33GFP3	11|22|7	40	3	0.88	0.97|1.00|0.70	4|1|1	0.887	1	0.0287
Vap33GFP	FBgn0031149	Stt3A	Vap33GFP1|Vap33GFP2|Vap33GFP3	2|5|2	9	3	0.89	0.85|0.98|0.82	0|0|0	0.8847	0.983	0.0298
Vap33GFP	FBgn0003139	PpV	Vap33GFP1|Vap33GFP2|Vap33GFP3	3|5|3	11	3	0.89	0.85|0.93|0.86	1|0|0	0.882	0.93	0.0309
Vap33GFP	FBgn0038609	Nup43	Vap33GFP1|Vap33GFP2|Vap33GFP3	5|5|2	12	3	0.88	0.96|0.97|0.72	1|0|0	0.88	0.966	0.032
Vap33GFP	FBgn0032643	GCS2beta	Vap33GFP1|Vap33GFP2|Vap33GFP3	4|3|7	14	3	0.89	0.89|0.77|0.98	0|2|0	0.879	0.978	0.0342
Vap33GFP	FBgn0019960	Mitofilin	Vap33GFP1|Vap33GFP2|Vap33GFP3	2|4|3	9	3	0.87	0.80|0.93|0.91	0|0|0	0.879	0.931	0.0342
Vap33GFP	FBgn0053303	CG33303	Vap33GFP1|Vap33GFP2|Vap33GFP3	3|4|4	11	3	0.88	0.81|0.91|0.91	0|1|1	0.8743	0.911	0.0353
Vap33GFP	FBgn0262517	Ltn1	Vap33GFP1|Vap33GFP2|Vap33GFP3	2|8|3	13	3	0.88	0.73|0.99|0.90	0|0|0	0.8737	0.986	0.0364
Vap33GFP	FBgn0001233	Hsp83	Vap33GFP1|Vap33GFP2|Vap33GFP3	29|16|13	58	3	0.88	1.00|0.91|0.69	9|2|3	0.8663	1	0.0375
Vap33GFP	FBgn0050185	AIMP3	Vap33GFP1|Vap33GFP2|Vap33GFP3	2|3|4	9	3	0.87	0.77|0.88|0.93	1|0|0	0.8627	0.931	0.0387
Vap33GFP	FBgn0053554	Nipped-A	Vap33GFP1|Vap33GFP2|Vap33GFP3	4|11|7	22	3	0.85	0.63|0.99|0.96	0|1|0	0.8623	0.989	0.0398
Vap33GFP	FBgn0033916	Usp20-33	Vap33GFP1|Vap33GFP2|Vap33GFP3	2|4|2	8	3	0.87	0.81|0.95|0.82	0|0|0	0.8613	0.954	0.0409
Vap33GFP	FBgn0030608	Lsd-2	Vap33GFP1|Vap33GFP2|Vap33GFP3	8|2|2	12	3	0.87	0.96|0.81|0.82	0|0|0	0.861	0.956	0.042
Vap33GFP	FBgn0011824	CG4038	Vap33GFP1|Vap33GFP2|Vap33GFP3	4|2|3	9	3	0.85	0.92|0.77|0.89	0|1|0	0.86	0.918	0.0431
Vap33GFP	FBgn0262115	CG17683	Vap33GFP1|Vap33GFP2|Vap33GFP3	5|3|3	11	3	0.86	0.94|0.80|0.81	1|0|1	0.8477	0.94	0.0443
Vap33GFP	FBgn0003676	CCT1	Vap33GFP1|Vap33GFP2|Vap33GFP3	23|17|18	58	3	0.85	0.99|0.74|0.81	10|7|0	0.8457	0.988	0.0455
Vap33GFP	FBgn0250814	UQCR-C2	Vap33GFP1|Vap33GFP2|Vap33GFP3	8|5|5	18	3	0.84	0.98|0.79|0.78	2|2|0	0.8453	0.975	0.0467
Vap33GFP	FBgn0002069	AspRS	Vap33GFP1|Vap33GFP2|Vap33GFP3	3|7|8	18	3	0.83	0.55|0.97|0.98	0|2|1	0.8333	0.982	0.048
Vap33GFP	FBgn0027506	EDTP	Vap33GFP1|Vap33GFP2|Vap33GFP3	2|4|2	8	3	0.83	0.78|0.91|0.78	0|0|0	0.827	0.914	0.0493
Vap33GFP	FBgn0026196	nop5	Vap33GFP1|Vap33GFP2|Vap33GFP3	11|6|4	21	3	0.82	1.00|0.88|0.59	2|2|0	0.822	0.999	0.0506
Vap33GFP	FBgn0004649	yl	Vap33GFP1|Vap33GFP2|Vap33GFP3	4|5|5	14	3	0.82	0.72|0.86|0.86	3|0|0	0.8147	0.863	0.052
Vap33GFP	FBgn0010217	ATPsynbeta	Vap33GFP1|Vap33GFP2|Vap33GFP3	22|28|16	66	3	0.81	0.97|1.00|0.45	8|4|7	0.8073	0.999	0.0535
Vap33GFP	FBgn0016691	ATPsynO	Vap33GFP1|Vap33GFP2|Vap33GFP3	5|1|2	8	3	0.81	0.92|0.59|0.89	0|0|0	0.7977	0.919	0.055
Vap33GFP	FBgn0011787	mRpL12	Vap33GFP1|Vap33GFP2|Vap33GFP3	3|2|2	7	3	0.78	0.85|0.77|0.77	0|0|1	0.7947	0.852	0.0565
Vap33GFP	FBgn0086371	poly	Vap33GFP1|Vap33GFP2|Vap33GFP3	6|3|2	11	3	0.77	0.97|0.81|0.56	0|0|2	0.782	0.968	0.0581
Vap33GFP	FBgn0011745	Arp1	Vap33GFP1|Vap33GFP2|Vap33GFP3	3|2|1	6	3	0.76	0.92|0.86|0.55	0|0|0	0.778	0.922	0.0597
Vap33GFP	FBgn0027499	wde	Vap33GFP1|Vap33GFP2|Vap33GFP3	12|5|2	19	3	0.78	1.00|0.97|0.36	1|0|0	0.7743	0.999	0.0613
Vap33GFP	FBgn0263598	Vha68-2	Vap33GFP1|Vap33GFP2|Vap33GFP3	3|3|3	9	3	0.77	0.78|0.76|0.78	2|0|0	0.7727	0.78	0.0629
Vap33GFP	FBgn0003189	r	Vap33GFP1|Vap33GFP2|Vap33GFP3	18|21|19	58	3	0.78	0.69|0.86|0.76	15|4|0	0.7703	0.857	0.0645
Vap33GFP	FBgn0262647	Nup160	Vap33GFP1|Vap33GFP2|Vap33GFP3	5|8|4	17	3	0.77	0.76|0.96|0.59	3|0|1	0.77	0.961	0.066
Vap33GFP	FBgn0051687	CG31687	Vap33GFP1|Vap33GFP2|Vap33GFP3	4|2|1	7	3	0.76	0.91|0.82|0.58	0|0|0	0.768	0.905	0.0676
Vap33GFP	FBgn0027949	msb1l	Vap33GFP1|Vap33GFP2|Vap33GFP3	2|3|1	6	3	0.75	0.84|0.91|0.54	0|0|0	0.7643	0.91	0.0691
Vap33GFP	FBgn0283469	Vps4	Vap33GFP1|Vap33GFP2|Vap33GFP3	3|5|2	10	3	0.75	0.80|0.94|0.54	1|1|0	0.76	0.942	0.0707
Vap33GFP	FBgn0033351	AIMP1	Vap33GFP1|Vap33GFP2|Vap33GFP3	2|5|3	10	3	0.75	0.58|0.92|0.78	2|0|0	0.7597	0.919	0.0722
Vap33GFP	FBgn0030086	CCT2	Vap33GFP1|Vap33GFP2|Vap33GFP3	19|16|13	48	3	0.76	0.91|0.79|0.58	10|5|0	0.7593	0.91	0.0738
Vap33GFP	FBgn0033309	Lnpk	Vap33GFP1|Vap33GFP2|Vap33GFP3	4|2|1	7	3	0.75	0.90|0.81|0.57	0|0|0	0.7577	0.9	0.0753
Vap33GFP	FBgn0045073	Stim	Vap33GFP1|Vap33GFP2|Vap33GFP3	8|3|1	12	3	0.73	0.98|0.93|0.35	0|0|0	0.7533	0.979	0.0768
Vap33GFP	FBgn0039909	ND-49	Vap33GFP1|Vap33GFP2|Vap33GFP3	5|3|2	10	3	0.76	0.94|0.80|0.52	1|1|0	0.7513	0.937	0.0783
Vap33GFP	FBgn0034050	bug	Vap33GFP1|Vap33GFP2|Vap33GFP3	2|2|1	5	3	0.74	0.85|0.84|0.57	0|0|0	0.751	0.85	0.0798
Vap33GFP	FBgn0016120	ATPsynD	Vap33GFP1|Vap33GFP2|Vap33GFP3	2|1|2	5	3	0.75	0.81|0.63|0.81	0|0|0	0.748	0.808	0.0813
Vap33GFP	FBgn0003655	swa	Vap33GFP1|Vap33GFP2|Vap33GFP3	6|10|1	17	3	0.75	0.97|0.98|0.29	0|0|0	0.745	0.979	0.0827
Vap33GFP	FBgn0033902	eIF3m	Vap33GFP1|Vap33GFP2|Vap33GFP3	6|5|2	13	3	0.73	0.94|0.92|0.38	3|0|0	0.7443	0.943	0.0842
Vap33GFP	FBgn0266521	stai	Vap33GFP1|Vap33GFP2|Vap33GFP3	6|4|1	11	3	0.72	0.97|0.95|0.30	0|1|0	0.7403	0.966	0.0871
Vap33GFP	FBgn0027492	wdb	Vap33GFP1|Vap33GFP2|Vap33GFP3	5|2|1	8	3	0.74	0.92|0.81|0.49	0|0|0	0.7403	0.922	0.0871
Vap33GFP	FBgn0031078	Nup205	Vap33GFP1|Vap33GFP2|Vap33GFP3	4|4|3	11	3	0.7	0.76|0.77|0.60	2|0|0	0.71	0.768	0.0888
Vap33GFP	FBgn0033766	Nup188	Vap33GFP1|Vap33GFP2|Vap33GFP3	1|8|5	14	3	0.7	0.18|0.97|0.93	0|0|0	0.693	0.969	0.0906
Vap33GFP	FBgn0036892	Lon	Vap33GFP1|Vap33GFP2|Vap33GFP3	2|4|1	7	3	0.69	0.75|0.93|0.36	0|0|0	0.678	0.926	0.0943
Vap33GFP	FBgn0010612	ATPsynG	Vap33GFP1|Vap33GFP2|Vap33GFP3	1|3|1	5	3	0.67	0.64|0.77|0.63	0|0|0	0.678	0.765	0.0925
Vap33GFP	FBgn0285937	Rab1	Vap33GFP1|Vap33GFP2|Vap33GFP3	4|5|4	13	3	0.67	0.62|0.78|0.62	0|2|2	0.6713	0.775	0.0962
Vap33GFP	FBgn0261020	wol	Vap33GFP1|Vap33GFP2|Vap33GFP3	1|2|1	4	3	0.67	0.62|0.79|0.60	0|0|0	0.6687	0.794	0.0981
Vap33GFP	FBgn0259139	glo	Vap33GFP1|Vap33GFP2|Vap33GFP3	9|8|9	26	3	0.67	0.73|0.57|0.69	4|5|0	0.6637	0.727	0.1
Vap33GFP	FBgn0029903	pod1	Vap33GFP1|Vap33GFP2|Vap33GFP3	8|7|0	15	3	0.68	1.00|0.99|0.00	2|0|0	0.661	0.995	0.1018
Vap33GFP	FBgn0021761	Nup154	Vap33GFP1|Vap33GFP2|Vap33GFP3	8|5|0	13	3	0.67	1.00|0.98|0.00	0|0|1	0.66	0.998	0.1037
Vap33GFP	FBgn0003210	rb	Vap33GFP1|Vap33GFP2|Vap33GFP3	2|2|2	6	3	0.67	0.67|0.65|0.64	1|0|0	0.651	0.665	0.1056
Vap33GFP	FBgn0039890	ABCD	Vap33GFP1|Vap33GFP2|Vap33GFP3	2|1|2	5	3	0.66	0.73|0.49|0.73	0|0|0	0.6507	0.733	0.1074
Vap33GFP	FBgn0037469	Dpck	Vap33GFP1|Vap33GFP2|Vap33GFP3	1|1|2	4	3	0.66	0.57|0.58|0.78	0|0|0	0.645	0.783	0.1093
Vap33GFP	FBgn0035811	Mcad	Vap33GFP1|Vap33GFP2|Vap33GFP3	1|2|3	6	3	0.66	0.42|0.70|0.81	1|0|0	0.6447	0.81	0.1111
Vap33GFP	FBgn0025724	beta'COP	Vap33GFP1|Vap33GFP2|Vap33GFP3	10|14|10	34	3	0.67	0.54|0.90|0.50	6|1|5	0.6443	0.895	0.113
Vap33GFP	FBgn0036824	CG3902	Vap33GFP1|Vap33GFP2|Vap33GFP3	4|0|4	8	3	0.65	0.96|0.00|0.95	0|0|0	0.6363	0.955	0.1148
Vap33GFP	FBgn0087013	Karybeta3	Vap33GFP1|Vap33GFP2|Vap33GFP3	7|5|0	12	3	0.65	0.97|0.94|0.00	0|0|0	0.6353	0.969	0.1167
Vap33GFP	FBgn0034971	Gpat4	Vap33GFP1|Vap33GFP2|Vap33GFP3	1|2|1	4	3	0.62	0.57|0.75|0.58	0|0|0	0.631	0.75	0.1185
Vap33GFP	FBgn0031544	CG17593	Vap33GFP1|Vap33GFP2|Vap33GFP3	6|1|1	8	3	0.62	0.94|0.47|0.47	0|0|0	0.629	0.944	0.1203
Vap33GFP	FBgn0022213	Cse1	Vap33GFP1|Vap33GFP2|Vap33GFP3	13|3|2	18	3	0.65	1.00|0.64|0.24	1|1|0	0.6273	0.998	0.1221
Vap33GFP	FBgn0038476	kuk	Vap33GFP1|Vap33GFP2|Vap33GFP3	8|6|0	14	3	0.61	0.98|0.89|0.00	4|0|0	0.6233	0.976	0.124
Vap33GFP	FBgn0002031	l(2)37Cc	Vap33GFP1|Vap33GFP2|Vap33GFP3	6|4|0	10	3	0.64	0.92|0.94|0.00	0|0|0	0.618	0.935	0.1258
Vap33GFP	FBgn0262124	uex	Vap33GFP1|Vap33GFP2|Vap33GFP3	5|5|0	10	3	0.6	0.93|0.93|0.00	0|0|0	0.617	0.926	0.1276
Vap33GFP	FBgn0033463	CG1513	Vap33GFP1|Vap33GFP2|Vap33GFP3	7|4|0	11	3	0.62	0.95|0.90|0.00	0|0|0	0.6153	0.946	0.1294
Vap33GFP	FBgn0016917	Stat92E	Vap33GFP1|Vap33GFP2|Vap33GFP3	5|3|0	8	3	0.61	0.95|0.89|0.00	0|0|0	0.614	0.951	0.1312
Vap33GFP	FBgn0030178	Naxe	Vap33GFP1|Vap33GFP2|Vap33GFP3	3|3|1	7	3	0.61	0.81|0.80|0.22	2|0|0	0.6097	0.809	0.133
Vap33GFP	FBgn0002174	CG5504	Vap33GFP1|Vap33GFP2|Vap33GFP3	0|3|3	6	3	0.59	0.00|0.92|0.91	0|0|0	0.609	0.915	0.1347
Vap33GFP	FBgn0024921	Tnpo	Vap33GFP1|Vap33GFP2|Vap33GFP3	3|5|0	8	3	0.62	0.88|0.94|0.00	0|0|0	0.608	0.94	0.1365
Vap33GFP	FBgn0028325	Pdha	Vap33GFP1|Vap33GFP2|Vap33GFP3	7|5|4	16	3	0.61	0.86|0.60|0.36	2|1|2	0.6053	0.859	0.1382
Vap33GFP	FBgn0083969	CG34133	Vap33GFP1|Vap33GFP2|Vap33GFP3	6|4|0	10	3	0.62	0.94|0.88|0.00	0|0|0	0.605	0.935	0.14
Vap33GFP	FBgn0037467	Ufl1	Vap33GFP1|Vap33GFP2|Vap33GFP3	5|3|0	8	3	0.57	0.94|0.87|0.00	0|0|0	0.604	0.94	0.1417
Vap33GFP	FBgn0016983	smid	Vap33GFP1|Vap33GFP2|Vap33GFP3	6|3|2	11	3	0.6	0.96|0.59|0.27	2|0|1	0.6037	0.956	0.1434
Vap33GFP	FBgn0033273	Gasz	Vap33GFP1|Vap33GFP2|Vap33GFP3	2|1|1	4	3	0.62	0.80|0.51|0.49	0|0|0	0.6	0.801	0.145
Vap33GFP	FBgn0263600	DNApol-delta	Vap33GFP1|Vap33GFP2|Vap33GFP3	0|5|3	8	3	0.62	0.00|0.94|0.85	0|0|0	0.598	0.941	0.1467
Vap33GFP	FBgn0034401	MetRS	Vap33GFP1|Vap33GFP2|Vap33GFP3	20|34|24	78	3	0.59	0.17|0.97|0.66	11|7|8	0.5957	0.967	0.1484
Vap33GFP	FBgn0028688	Rpn7	Vap33GFP1|Vap33GFP2|Vap33GFP3	2|5|1	8	3	0.6	0.60|0.94|0.23	0|2|0	0.592	0.944	0.1501
Vap33GFP	FBgn0029825	CG12728	Vap33GFP1|Vap33GFP2|Vap33GFP3	0|2|4	6	3	0.6	0.00|0.81|0.95	0|0|0	0.586	0.951	0.1518
Vap33GFP	FBgn0025336	CG4882	Vap33GFP1|Vap33GFP2|Vap33GFP3	3|2|0	5	3	0.55	0.92|0.83|0.00	0|0|0	0.582	0.92	0.1535
Vap33GFP	FBgn0260639	gammaTub23C	Vap33GFP1|Vap33GFP2|Vap33GFP3	4|2|0	6	3	0.59	0.93|0.81|0.00	0|0|0	0.5803	0.929	0.1551
Vap33GFP	FBgn0039004	Nup133	Vap33GFP1|Vap33GFP2|Vap33GFP3	3|4|0	7	3	0.59	0.83|0.90|0.00	0|0|0	0.5767	0.899	0.1568
Vap33GFP	FBgn0025741	PlexA	Vap33GFP1|Vap33GFP2|Vap33GFP3	5|6|0	11	3	0.59	0.85|0.88|0.00	0|0|0	0.576	0.877	0.1585
Vap33GFP	FBgn0042110	CG18765	Vap33GFP1|Vap33GFP2|Vap33GFP3	2|3|0	5	3	0.56	0.81|0.89|0.00	0|0|0	0.566	0.887	0.1602
Vap33GFP	FBgn0030151	CG1354	Vap33GFP1|Vap33GFP2|Vap33GFP3	6|1|2	9	3	0.54	0.97|0.18|0.55	1|0|1	0.5657	0.965	0.1619
Vap33GFP	FBgn0038277	RpS5b	Vap33GFP1|Vap33GFP2|Vap33GFP3	2|5|0	7	3	0.55	0.75|0.95|0.00	1|0|0	0.5653	0.948	0.1636
Vap33GFP	FBgn0086443	AsnRS	Vap33GFP1|Vap33GFP2|Vap33GFP3	7|0|2	9	3	0.57	0.97|0.00|0.72	0|0|0	0.563	0.969	0.1652
Vap33GFP	FBgn0263231	bel	Vap33GFP1|Vap33GFP2|Vap33GFP3	4|4|1	9	3	0.56	0.81|0.81|0.07	2|1|0	0.5603	0.807	0.1669
Vap33GFP	FBgn0030035	PIG-T	Vap33GFP1|Vap33GFP2|Vap33GFP3	3|2|0	5	3	0.58	0.90|0.78|0.00	0|0|0	0.558	0.896	0.1686
Vap33GFP	FBgn0037632	CCT7	Vap33GFP1|Vap33GFP2|Vap33GFP3	11|8|4	23	3	0.57	0.95|0.71|0.02	5|1|2	0.557	0.947	0.1702
Vap33GFP	FBgn0039790	CG2246	Vap33GFP1|Vap33GFP2|Vap33GFP3	3|2|0	5	3	0.59	0.88|0.78|0.00	0|0|0	0.5547	0.882	0.1718
Vap33GFP	FBgn0028693	Rpn12	Vap33GFP1|Vap33GFP2|Vap33GFP3	2|2|0	4	3	0.57	0.83|0.83|0.00	0|0|0	0.5527	0.83	0.1735
Vap33GFP	FBgn0011826	Pp2B-14D	Vap33GFP1|Vap33GFP2|Vap33GFP3	3|2|0	5	3	0.56	0.88|0.77|0.00	0|0|0	0.5503	0.88	0.1751
Vap33GFP	FBgn0259937	Nop60B	Vap33GFP1|Vap33GFP2|Vap33GFP3	2|4|3	9	3	0.56	0.30|0.77|0.58	1|2|0	0.5497	0.769	0.1767
Vap33GFP	FBgn0039958	CG12567	Vap33GFP1|Vap33GFP2|Vap33GFP3	3|2|0	5	3	0.56	0.88|0.76|0.00	1|0|0	0.549	0.883	0.1783
Vap33GFP	FBgn0003888	betaTub60D	Vap33GFP1|Vap33GFP2|Vap33GFP3	17|11|25	53	3	0.55	0.63|0.00|1.00	10|4|5	0.545	0.998	0.1799
Vap33GFP	FBgn0026401	Nipped-B	Vap33GFP1|Vap33GFP2|Vap33GFP3	2|4|1	7	3	0.53	0.57|0.81|0.25	0|0|0	0.5433	0.806	0.1815
Vap33GFP	FBgn0011725	twin	Vap33GFP1|Vap33GFP2|Vap33GFP3	7|12|4	23	3	0.54	0.62|0.97|0.03	4|4|0	0.5413	0.973	0.1831
Vap33GFP	FBgn0265190	PIG-S	Vap33GFP1|Vap33GFP2|Vap33GFP3	2|0|3	5	3	0.52	0.76|0.00|0.86	0|0|0	0.5373	0.857	0.1847
Vap33GFP	FBgn0031047	Rcd-1	Vap33GFP1|Vap33GFP2|Vap33GFP3	2|2|0	4	3	0.54	0.80|0.79|0.00	0|0|0	0.532	0.804	0.1863
Vap33GFP	FBgn0261550	CG42668	Vap33GFP1|Vap33GFP2|Vap33GFP3	6|1|1	8	3	0.52	0.94|0.32|0.33	0|0|0	0.5297	0.94	0.1879
Vap33GFP	FBgn0260399	gwl	Vap33GFP1|Vap33GFP2|Vap33GFP3	3|2|0	5	3	0.52	0.85|0.73|0.00	0|0|0	0.524	0.846	0.1895
Vap33GFP	FBgn0029133	REG	Vap33GFP1|Vap33GFP2|Vap33GFP3	1|3|2	6	3	0.53	0.22|0.80|0.55	1|1|0	0.5237	0.798	0.1911
Vap33GFP	FBgn0027055	CSN3	Vap33GFP1|Vap33GFP2|Vap33GFP3	2|2|0	4	3	0.53	0.78|0.78|0.00	0|0|0	0.5207	0.781	0.1927
Vap33GFP	FBgn0030724	Nipsnap	Vap33GFP1|Vap33GFP2|Vap33GFP3	2|0|2	4	3	0.53	0.78|0.00|0.78	1|0|0	0.52	0.782	0.1942
Vap33GFP	FBgn0035760	CG8607	Vap33GFP1|Vap33GFP2|Vap33GFP3	2|2|0	4	3	0.51	0.77|0.76|0.00	1|0|0	0.51	0.768	0.1959
Vap33GFP	FBgn0023528	CG2924	Vap33GFP1|Vap33GFP2|Vap33GFP3	2|0|2	4	3	0.49	0.75|0.00|0.76	0|0|1	0.503	0.755	0.1975
Vap33GFP	FBgn0264694	mgr	Vap33GFP1|Vap33GFP2|Vap33GFP3	3|1|0	4	3	0.48	0.84|0.66|0.00	0|0|0	0.498	0.839	0.1991
Vap33GFP	FBgn0000239	bur	Vap33GFP1|Vap33GFP2|Vap33GFP3	3|1|1	5	3	0.49	0.87|0.33|0.29	1|0|0	0.4957	0.865	0.2008
Vap33GFP	FBgn0030061	CG1785	Vap33GFP1|Vap33GFP2|Vap33GFP3	2|1|1	4	3	0.5	0.71|0.38|0.41	1|0|0	0.4957	0.707	0.2024
Vap33GFP	FBgn0035631	Txl	Vap33GFP1|Vap33GFP2|Vap33GFP3	2|8|3	13	3	0.48	0.12|0.98|0.37	1|3|0	0.4887	0.98	0.204
Vap33GFP	FBgn0000662	fl(2)d	Vap33GFP1|Vap33GFP2|Vap33GFP3	2|2|0	4	3	0.48	0.72|0.73|0.00	1|0|0	0.484	0.734	0.2057
Vap33GFP	FBgn0025637	SkpA	Vap33GFP1|Vap33GFP2|Vap33GFP3	3|2|0	5	3	0.49	0.80|0.63|0.00	2|0|0	0.4783	0.802	0.2074
Vap33GFP	FBgn0004363	porin	Vap33GFP1|Vap33GFP2|Vap33GFP3	1|0|3	4	3	0.48	0.56|0.00|0.86	0|0|0	0.4763	0.864	0.209
Vap33GFP	FBgn0027093	ArgRS	Vap33GFP1|Vap33GFP2|Vap33GFP3	11|22|20	53	3	0.46	0.00|0.78|0.65	12|9|0	0.4753	0.776	0.2107
Vap33GFP	FBgn0033735	Dera	Vap33GFP1|Vap33GFP2|Vap33GFP3	4|2|0	6	3	0.49	0.88|0.54|0.00	1|1|0	0.4743	0.881	0.2123
Vap33GFP	FBgn0037024	tzn	Vap33GFP1|Vap33GFP2|Vap33GFP3	0|4|2	6	3	0.51	0.00|0.86|0.56	1|1|0	0.472	0.856	0.2139
Vap33GFP	FBgn0032216	Usp14	Vap33GFP1|Vap33GFP2|Vap33GFP3	6|2|1	9	3	0.48	0.96|0.36|0.10	3|0|0	0.4703	0.955	0.2155
Vap33GFP	FBgn0037383	Sec20	Vap33GFP1|Vap33GFP2|Vap33GFP3	2|1|0	3	3	0.47	0.80|0.61|0.00	0|0|0	0.4677	0.798	0.2171
Vap33GFP	FBgn0019925	Surf4	Vap33GFP1|Vap33GFP2|Vap33GFP3	0|1|2	3	3	0.46	0.00|0.60|0.80	0|0|0	0.465	0.797	0.2188
Vap33GFP	FBgn0026373	Rpb3	Vap33GFP1|Vap33GFP2|Vap33GFP3	3|7|1	11	3	0.43	0.40|0.97|0.02	2|2|0	0.4633	0.968	0.2204
Vap33GFP	FBgn0023545	PIG-K	Vap33GFP1|Vap33GFP2|Vap33GFP3	3|0|1	4	3	0.46	0.89|0.00|0.50	0|0|0	0.4623	0.888	0.222
Vap33GFP	FBgn0035024	CG11414	Vap33GFP1|Vap33GFP2|Vap33GFP3	2|2|0	4	3	0.46	0.68|0.70|0.00	0|0|0	0.46	0.697	0.2236
Vap33GFP	FBgn0024814	Clc	Vap33GFP1|Vap33GFP2|Vap33GFP3	2|1|2	5	3	0.47	0.57|0.23|0.58	1|1|0	0.4593	0.576	0.2251
Vap33GFP	FBgn0032746	CG10470	Vap33GFP1|Vap33GFP2|Vap33GFP3	2|1|0	3	3	0.43	0.78|0.60|0.00	0|0|0	0.4583	0.779	0.2267
Vap33GFP	FBgn0053105	p24-2	Vap33GFP1|Vap33GFP2|Vap33GFP3	0|1|2	3	3	0.48	0.00|0.56|0.80	0|0|0	0.4543	0.8	0.2283
Vap33GFP	FBgn0020369	Rpt6	Vap33GFP1|Vap33GFP2|Vap33GFP3	5|5|2	12	3	0.44	0.65|0.66|0.04	4|1|0	0.453	0.663	0.2298
Vap33GFP	FBgn0026431	Grip75	Vap33GFP1|Vap33GFP2|Vap33GFP3	1|2|1	4	3	0.46	0.32|0.70|0.33	0|1|0	0.449	0.698	0.2314
Vap33GFP	FBgn0003889	betaTub85D	Vap33GFP1|Vap33GFP2|Vap33GFP3	56|72|74	202	3	0.44	0.00|0.64|0.70	38|26|21	0.4473	0.701	0.233
Vap33GFP	FBgn0000173	ben	Vap33GFP1|Vap33GFP2|Vap33GFP3	0|2|1	3	3	0.45	0.00|0.75|0.59	0|0|0	0.4453	0.746	0.2345
Vap33GFP	FBgn0028331	l(1)G0289	Vap33GFP1|Vap33GFP2|Vap33GFP3	2|2|1	5	3	0.44	0.58|0.55|0.21	2|0|0	0.4447	0.58	0.2376
Vap33GFP	FBgn0032781	RtcB	Vap33GFP1|Vap33GFP2|Vap33GFP3	3|1|0	4	3	0.45	0.86|0.48|0.00	0|0|0	0.4447	0.857	0.2376
Vap33GFP	FBgn0004103	Pp1-87B	Vap33GFP1|Vap33GFP2|Vap33GFP3	1|0|2	3	3	0.46	0.54|0.00|0.79	0|0|0	0.443	0.792	0.2391
Vap33GFP	FBgn0022355	Tsf1	Vap33GFP1|Vap33GFP2|Vap33GFP3	0|6|3	9	3	0.46	0.00|0.90|0.43	0|4|0	0.4423	0.898	0.2406
Vap33GFP	FBgn0034915	eIF6	Vap33GFP1|Vap33GFP2|Vap33GFP3	1|4|0	5	3	0.43	0.41|0.92|0.00	1|0|0	0.4413	0.918	0.2436
Vap33GFP	FBgn0028342	ATPsyndelta	Vap33GFP1|Vap33GFP2|Vap33GFP3	1|2|0	3	3	0.46	0.57|0.75|0.00	0|0|0	0.4413	0.752	0.2436
Vap33GFP	FBgn0011211	blw	Vap33GFP1|Vap33GFP2|Vap33GFP3	22|19|11	52	3	0.43	0.80|0.52|0.00	6|7|8	0.441	0.804	0.2451
Vap33GFP	FBgn0034936	Stoml2	Vap33GFP1|Vap33GFP2|Vap33GFP3	0|2|1	3	3	0.43	0.00|0.81|0.50	0|0|0	0.438	0.811	0.2465
Vap33GFP	FBgn0015622	Cnx99A	Vap33GFP1|Vap33GFP2|Vap33GFP3	4|1|0	5	3	0.44	0.93|0.38|0.00	0|0|0	0.436	0.926	0.2495
Vap33GFP	FBgn0039737	CG7920	Vap33GFP1|Vap33GFP2|Vap33GFP3	3|0|1	4	3	0.44	0.83|0.00|0.47	0|0|0	0.436	0.834	0.248
Vap33GFP	FBgn0039300	RpS27	Vap33GFP1|Vap33GFP2|Vap33GFP3	7|7|3	17	3	0.42	0.64|0.66|0.00	5|0|3	0.4337	0.657	0.2524
Vap33GFP	FBgn0031285	CG3662	Vap33GFP1|Vap33GFP2|Vap33GFP3	2|0|1	3	3	0.41	0.79|0.00|0.52	0|0|0	0.4337	0.786	0.2509
Vap33GFP	FBgn0029118	ScsbetaG	Vap33GFP1|Vap33GFP2|Vap33GFP3	2|2|3	7	3	0.44	0.36|0.33|0.62	3|0|0	0.4333	0.616	0.2538
Vap33GFP	FBgn0034172	CG6665	Vap33GFP1|Vap33GFP2|Vap33GFP3	2|0|1	3	3	0.43	0.80|0.00|0.49	0|0|0	0.431	0.801	0.2552
Vap33GFP	FBgn0086134	Prosalpha2	Vap33GFP1|Vap33GFP2|Vap33GFP3	0|5|1	6	3	0.43	0.00|0.94|0.35	1|0|0	0.4293	0.936	0.2566
Vap33GFP	FBgn0034962	MAN1	Vap33GFP1|Vap33GFP2|Vap33GFP3	5|1|0	6	3	0.43	0.94|0.34|0.00	0|0|0	0.4253	0.936	0.2581
Vap33GFP	FBgn0001145	Gs2	Vap33GFP1|Vap33GFP2|Vap33GFP3	2|0|1	3	3	0.42	0.80|0.00|0.47	0|0|0	0.4217	0.8	0.2595
Vap33GFP	FBgn0039125	Ndc1	Vap33GFP1|Vap33GFP2|Vap33GFP3	3|1|0	4	3	0.43	0.82|0.44|0.00	0|0|0	0.4213	0.824	0.2609
Vap33GFP	FBgn0035421	nSMase	Vap33GFP1|Vap33GFP2|Vap33GFP3	2|1|0	3	3	0.43	0.77|0.49|0.00	0|0|0	0.4183	0.766	0.2637
Vap33GFP	FBgn0005355	Su(fu)	Vap33GFP1|Vap33GFP2|Vap33GFP3	2|1|0	3	3	0.42	0.80|0.46|0.00	0|0|0	0.4183	0.795	0.2637
Vap33GFP	FBgn0038976	Pfdn5	Vap33GFP1|Vap33GFP2|Vap33GFP3	2|1|0	3	3	0.43	0.79|0.47|0.00	1|0|0	0.4177	0.785	0.2651
Vap33GFP	FBgn0034432	CG7461	Vap33GFP1|Vap33GFP2|Vap33GFP3	0|1|3	4	3	0.42	0.00|0.39|0.85	0|0|0	0.416	0.854	0.2665
Vap33GFP	FBgn0004926	eIF2beta	Vap33GFP1|Vap33GFP2|Vap33GFP3	1|1|3	5	3	0.4	0.20|0.22|0.82	1|1|0	0.4117	0.815	0.2679
Vap33GFP	FBgn0038570	Prx5	Vap33GFP1|Vap33GFP2|Vap33GFP3	2|0|1	3	3	0.41	0.72|0.00|0.51	0|0|1	0.4117	0.721	0.2693
Vap33GFP	FBgn0000392	cup	Vap33GFP1|Vap33GFP2|Vap33GFP3	2|2|0	4	3	0.4	0.61|0.62|0.00	1|0|0	0.4107	0.62	0.2707
Vap33GFP	FBgn0015623	Cpr	Vap33GFP1|Vap33GFP2|Vap33GFP3	5|1|0	6	3	0.42	0.92|0.31|0.00	0|0|0	0.4087	0.921	0.2721
Vap33GFP	FBgn0015271	Orc5	Vap33GFP1|Vap33GFP2|Vap33GFP3	2|1|0	3	3	0.39	0.75|0.47|0.00	0|0|0	0.4067	0.749	0.2734
Vap33GFP	FBgn0027524	CG3909	Vap33GFP1|Vap33GFP2|Vap33GFP3	2|5|1	8	3	0.4	0.27|0.86|0.08	2|1|0	0.4057	0.862	0.2748
Vap33GFP	FBgn0036927	Gabat	Vap33GFP1|Vap33GFP2|Vap33GFP3	2|1|0	3	3	0.42	0.77|0.45|0.00	0|0|0	0.4053	0.767	0.2762
Vap33GFP	FBgn0000559	eEF2	Vap33GFP1|Vap33GFP2|Vap33GFP3	64|44|36	144	3	0.42	0.99|0.22|0.00	23|14|20	0.4043	0.991	0.2775
Vap33GFP	FBgn0002413	dco	Vap33GFP1|Vap33GFP2|Vap33GFP3	4|6|1	11	3	0.4	0.41|0.80|0.00	2|3|0	0.4027	0.798	0.2802
Vap33GFP	FBgn0029969	CG10932	Vap33GFP1|Vap33GFP2|Vap33GFP3	6|1|0	7	3	0.37	0.98|0.23|0.00	1|0|0	0.4027	0.978	0.2802
Vap33GFP	FBgn0264978	Slh	Vap33GFP1|Vap33GFP2|Vap33GFP3	3|1|0	4	3	0.4	0.84|0.37|0.00	0|0|0	0.4007	0.837	0.2828
Vap33GFP	FBgn0023175	Prosalpha7	Vap33GFP1|Vap33GFP2|Vap33GFP3	0|1|2	3	3	0.4	0.00|0.44|0.76	1|0|0	0.4007	0.758	0.2815
Vap33GFP	FBgn0010551	Phb2	Vap33GFP1|Vap33GFP2|Vap33GFP3	2|1|0	3	3	0.38	0.73|0.47|0.00	1|0|0	0.3987	0.73	0.2842
Vap33GFP	FBgn0033691	CG8860	Vap33GFP1|Vap33GFP2|Vap33GFP3	1|2|0	3	3	0.4	0.55|0.64|0.00	0|0|0	0.3947	0.636	0.2855
Vap33GFP	FBgn0001942	eIF4A	Vap33GFP1|Vap33GFP2|Vap33GFP3	17|8|5	30	3	0.39	0.99|0.18|0.00	7|4|1	0.3917	0.989	0.2868
Vap33GFP	FBgn0265003	koi	Vap33GFP1|Vap33GFP2|Vap33GFP3	0|6|1	7	3	0.37	0.00|0.93|0.23	0|0|0	0.387	0.933	0.2881
Vap33GFP	FBgn0031711	CG6907	Vap33GFP1|Vap33GFP2|Vap33GFP3	7|1|0	8	3	0.38	0.99|0.17|0.00	2|0|0	0.3857	0.986	0.2895
Vap33GFP	FBgn0284253	LeuRS	Vap33GFP1|Vap33GFP2|Vap33GFP3	19|36|23	78	3	0.39	0.01|0.94|0.21	17|5|8	0.3833	0.94	0.2908
Vap33GFP	FBgn0036239	Pop2	Vap33GFP1|Vap33GFP2|Vap33GFP3	1|2|0	3	3	0.37	0.41|0.73|0.00	1|0|0	0.3827	0.734	0.2921
Vap33GFP	FBgn0037063	CG9391	Vap33GFP1|Vap33GFP2|Vap33GFP3	2|2|0	4	3	0.38	0.58|0.56|0.00	0|0|2	0.38	0.577	0.2934
Vap33GFP	FBgn0025815	Mcm6	Vap33GFP1|Vap33GFP2|Vap33GFP3	3|1|0	4	3	0.37	0.82|0.31|0.00	0|0|0	0.3783	0.822	0.2947
Vap33GFP	FBgn0038300	Mau2	Vap33GFP1|Vap33GFP2|Vap33GFP3	2|1|0	3	3	0.39	0.74|0.39|0.00	0|0|0	0.377	0.74	0.296
Vap33GFP	FBgn0038234	mRpL11	Vap33GFP1|Vap33GFP2|Vap33GFP3	2|2|0	4	3	0.36	0.56|0.56|0.00	1|1|0	0.3757	0.564	0.2973
Vap33GFP	FBgn0028686	Rpt3	Vap33GFP1|Vap33GFP2|Vap33GFP3	0|9|2	11	3	0.37	0.00|0.99|0.12	4|0|0	0.3707	0.989	0.2987
Vap33GFP	FBgn0026418	Hsc70Cb	Vap33GFP1|Vap33GFP2|Vap33GFP3	13|3|0	16	3	0.36	1.00|0.11|0.00	2|0|3	0.3697	1	0.3
Vap33GFP	FBgn0015737	Hmu	Vap33GFP1|Vap33GFP2|Vap33GFP3	0|2|2	4	3	0.37	0.00|0.55|0.56	1|1|0	0.369	0.559	0.3013
Vap33GFP	FBgn0002284	Prosbeta6	Vap33GFP1|Vap33GFP2|Vap33GFP3	1|4|0	5	3	0.34	0.19|0.90|0.00	2|0|0	0.363	0.897	0.3026
Vap33GFP	FBgn0035257	CG12011	Vap33GFP1|Vap33GFP2|Vap33GFP3	1|0|2	3	3	0.4	0.36|0.00|0.73	1|0|0	0.3627	0.725	0.3039
Vap33GFP	FBgn0034060	Tmem131	Vap33GFP1|Vap33GFP2|Vap33GFP3	1|6|0	7	3	0.34	0.21|0.86|0.00	0|0|0	0.3587	0.862	0.3052
Vap33GFP	FBgn0020236	ATPCL	Vap33GFP1|Vap33GFP2|Vap33GFP3	6|2|0	8	3	0.33	0.91|0.15|0.00	4|0|0	0.3527	0.907	0.3078
Vap33GFP	FBgn0259152	Clbn	Vap33GFP1|Vap33GFP2|Vap33GFP3	1|3|0	4	3	0.35	0.27|0.79|0.00	0|0|0	0.3527	0.787	0.3065
Vap33GFP	FBgn0027607	CG8230	Vap33GFP1|Vap33GFP2|Vap33GFP3	2|0|1	3	3	0.34	0.69|0.00|0.37	0|0|0	0.3517	0.689	0.3091
Vap33GFP	FBgn0034999	Fatp3	Vap33GFP1|Vap33GFP2|Vap33GFP3	2|1|0	3	3	0.36	0.72|0.33|0.00	0|0|0	0.3513	0.72	0.3104
Vap33GFP	FBgn0261597	RpS26	Vap33GFP1|Vap33GFP2|Vap33GFP3	6|4|1	11	3	0.35	0.80|0.25|0.00	3|1|2	0.3497	0.795	0.3117
Vap33GFP	FBgn0038922	Idh3b	Vap33GFP1|Vap33GFP2|Vap33GFP3	12|2|4	18	3	0.36	0.99|0.00|0.05	1|4|2	0.3467	0.985	0.313
Vap33GFP	FBgn0284436	CCT8	Vap33GFP1|Vap33GFP2|Vap33GFP3	14|8|9	31	3	0.32	0.86|0.03|0.14	6|5|2	0.3433	0.859	0.3143
Vap33GFP	FBgn0037470	Tailor	Vap33GFP1|Vap33GFP2|Vap33GFP3	2|7|3	12	3	0.36	0.04|0.80|0.19	2|3|0	0.342	0.803	0.3156
Vap33GFP	FBgn0005391	Yp2	Vap33GFP1|Vap33GFP2|Vap33GFP3	24|22|9	55	3	0.34	0.63|0.38|0.00	12|12|5	0.336	0.632	0.3169
Vap33GFP	FBgn0020626	Osbp	Vap33GFP1|Vap33GFP2|Vap33GFP3	1|0|2	3	3	0.34	0.32|0.00|0.68	0|0|0	0.334	0.682	0.3182
Vap33GFP	FBgn0029174	Fkbp59	Vap33GFP1|Vap33GFP2|Vap33GFP3	18|5|6	29	3	0.31	0.99|0.00|0.01	6|4|2	0.3307	0.986	0.3195
Vap33GFP	FBgn0285947	RpS10b	Vap33GFP1|Vap33GFP2|Vap33GFP3	3|10|3	16	3	0.35	0.01|0.97|0.01	3|3|1	0.3303	0.972	0.3208
Vap33GFP	FBgn0037607	CG8036	Vap33GFP1|Vap33GFP2|Vap33GFP3	32|11|10	53	3	0.32	0.99|0.00|0.00	14|12|1	0.33	0.99	0.3234
Vap33GFP	FBgn0020238	14-3-3epsilon	Vap33GFP1|Vap33GFP2|Vap33GFP3	10|16|9	35	3	0.33	0.07|0.91|0.01	8|4|3	0.33	0.91	0.3234
Vap33GFP	FBgn0032409	Ced-12	Vap33GFP1|Vap33GFP2|Vap33GFP3	3|1|0	4	3	0.31	0.78|0.21|0.00	2|0|0	0.329	0.775	0.3246
Vap33GFP	FBgn0040309	Jafrac1	Vap33GFP1|Vap33GFP2|Vap33GFP3	61|13|10	84	3	0.34	0.98|0.00|0.00	13|17|15	0.3273	0.982	0.3272
Vap33GFP	FBgn0025457	Bub3	Vap33GFP1|Vap33GFP2|Vap33GFP3	5|2|1	8	3	0.32	0.82|0.14|0.02	0|4|0	0.3273	0.821	0.3272
Vap33GFP	FBgn0034223	Tes	Vap33GFP1|Vap33GFP2|Vap33GFP3	1|2|0	3	3	0.32	0.36|0.62|0.00	0|0|0	0.326	0.619	0.3284
Vap33GFP	FBgn0000212	brm	Vap33GFP1|Vap33GFP2|Vap33GFP3	4|3|1	8	3	0.33	0.61|0.35|0.01	4|0|0	0.3237	0.611	0.3297
Vap33GFP	FBgn0035402	Usp5	Vap33GFP1|Vap33GFP2|Vap33GFP3	27|5|5	37	3	0.34	0.97|0.00|0.00	10|4|7	0.323	0.969	0.3309
Vap33GFP	FBgn0050159	CG30159	Vap33GFP1|Vap33GFP2|Vap33GFP3	3|1|2	6	3	0.32	0.60|0.06|0.30	1|1|1	0.3213	0.602	0.3322
Vap33GFP	FBgn0033761	CG8778	Vap33GFP1|Vap33GFP2|Vap33GFP3	5|0|0	5	3	0.31	0.96|0.00|0.00	1|0|0	0.3197	0.959	0.3334
Vap33GFP	FBgn0021796	Tor	Vap33GFP1|Vap33GFP2|Vap33GFP3	5|13|4	22	3	0.31	0.01|0.94|0.00	9|1|0	0.3177	0.943	0.3347
Vap33GFP	FBgn0014870	Psi	Vap33GFP1|Vap33GFP2|Vap33GFP3	2|1|0	3	3	0.31	0.61|0.34|0.00	0|0|0	0.317	0.611	0.3359
Vap33GFP	FBgn0016070	smg	Vap33GFP1|Vap33GFP2|Vap33GFP3	0|9|0	9	3	0.33	0.00|0.95|0.00	0|0|0	0.3167	0.95	0.3383
Vap33GFP	FBgn0032961	CG1416	Vap33GFP1|Vap33GFP2|Vap33GFP3	7|0|0	7	3	0.32	0.95|0.00|0.00	0|0|0	0.3167	0.95	0.3383
Vap33GFP	FBgn0033264	Nup50	Vap33GFP1|Vap33GFP2|Vap33GFP3	0|5|0	5	3	0.32	0.00|0.95|0.00	1|0|0	0.3153	0.946	0.3396
Vap33GFP	FBgn0030672	CG9281	Vap33GFP1|Vap33GFP2|Vap33GFP3	15|6|3	24	3	0.32	0.94|0.00|0.00	10|3|0	0.3147	0.941	0.3408
Vap33GFP	FBgn0028836	CSN7	Vap33GFP1|Vap33GFP2|Vap33GFP3	4|1|1	6	3	0.32	0.79|0.08|0.07	2|1|0	0.3143	0.792	0.342
Vap33GFP	FBgn0037899	RpL24-like	Vap33GFP1|Vap33GFP2|Vap33GFP3	1|3|2	6	3	0.32	0.05|0.59|0.29	1|1|1	0.3123	0.592	0.3432
Vap33GFP	FBgn0283500	Sac1	Vap33GFP1|Vap33GFP2|Vap33GFP3	5|0|0	5	3	0.31	0.93|0.00|0.00	0|0|0	0.3113	0.934	0.3444
Vap33GFP	FBgn0017577	Mcm5	Vap33GFP1|Vap33GFP2|Vap33GFP3	14|0|2	16	3	0.34	0.93|0.00|0.00	5|2|4	0.3103	0.931	0.3479
Vap33GFP	FBgn0260962	pic	Vap33GFP1|Vap33GFP2|Vap33GFP3	2|9|2	13	3	0.3	0.00|0.92|0.01	2|1|3	0.3103	0.92	0.3479
Vap33GFP	FBgn0035425	CG17746	Vap33GFP1|Vap33GFP2|Vap33GFP3	7|0|0	7	3	0.3	0.93|0.00|0.00	0|0|0	0.3103	0.931	0.3479
Vap33GFP	FBgn0003062	Fib	Vap33GFP1|Vap33GFP2|Vap33GFP3	2|10|4	16	3	0.3	0.00|0.90|0.03	5|1|2	0.3087	0.899	0.3491
Vap33GFP	FBgn0038145	Droj2	Vap33GFP1|Vap33GFP2|Vap33GFP3	6|7|5	18	3	0.31	0.28|0.55|0.09	4|4|0	0.3077	0.551	0.3503
Vap33GFP	FBgn0283442	vas	Vap33GFP1|Vap33GFP2|Vap33GFP3	2|1|1	4	3	0.31	0.54|0.19|0.19	2|0|0	0.3067	0.543	0.3514
Vap33GFP	FBgn0004419	me31B	Vap33GFP1|Vap33GFP2|Vap33GFP3	7|4|0	11	3	0.3	0.73|0.19|0.00	3|3|0	0.3057	0.726	0.3526
Vap33GFP	FBgn0026479	Drp1	Vap33GFP1|Vap33GFP2|Vap33GFP3	4|9|3	16	3	0.3	0.07|0.84|0.01	4|3|0	0.304	0.838	0.3549
Vap33GFP	FBgn0086908	egg	Vap33GFP1|Vap33GFP2|Vap33GFP3	6|0|0	6	3	0.29	0.91|0.00|0.00	0|0|0	0.304	0.912	0.3549
Vap33GFP	FBgn0013269	Fkbp39	Vap33GFP1|Vap33GFP2|Vap33GFP3	4|4|7	15	3	0.3	0.10|0.12|0.69	4|3|0	0.3037	0.692	0.3572
Vap33GFP	FBgn0003256	rl	Vap33GFP1|Vap33GFP2|Vap33GFP3	4|0|0	4	3	0.3	0.91|0.00|0.00	0|0|0	0.3037	0.911	0.3572
Vap33GFP	FBgn0033260	Cul4	Vap33GFP1|Vap33GFP2|Vap33GFP3	1|2|0	3	3	0.3	0.29|0.62|0.00	0|0|0	0.3033	0.619	0.3583
Vap33GFP	FBgn0013770	Cp1	Vap33GFP1|Vap33GFP2|Vap33GFP3	5|6|9	20	3	0.3	0.03|0.15|0.73	5|2|2	0.3013	0.726	0.3594
Vap33GFP	FBgn0004584	Rrp1	Vap33GFP1|Vap33GFP2|Vap33GFP3	0|4|0	4	3	0.31	0.00|0.90|0.00	0|0|0	0.2987	0.896	0.3605
Vap33GFP	FBgn0015929	dpa	Vap33GFP1|Vap33GFP2|Vap33GFP3	2|1|1	4	3	0.29	0.52|0.18|0.19	2|0|0	0.2983	0.522	0.3617
Vap33GFP	FBgn0028646	aralar1	Vap33GFP1|Vap33GFP2|Vap33GFP3	4|0|0	4	3	0.31	0.89|0.00|0.00	0|0|0	0.298	0.894	0.3628
Vap33GFP	FBgn0003721	Tm1	Vap33GFP1|Vap33GFP2|Vap33GFP3	4|0|0	4	3	0.31	0.89|0.00|0.00	2|0|0	0.2973	0.892	0.365
Vap33GFP	FBgn0001248	Idh	Vap33GFP1|Vap33GFP2|Vap33GFP3	3|0|0	3	3	0.29	0.89|0.00|0.00	0|0|0	0.2973	0.892	0.365
Vap33GFP	FBgn0027948	msps	Vap33GFP1|Vap33GFP2|Vap33GFP3	14|9|6	29	3	0.29	0.74|0.14|0.00	8|4|1	0.2953	0.743	0.3661
Vap33GFP	FBgn0015805	HDAC1	Vap33GFP1|Vap33GFP2|Vap33GFP3	5|3|2	10	3	0.3	0.63|0.20|0.05	3|2|0	0.2943	0.629	0.3672
Vap33GFP	FBgn0027084	LysRS	Vap33GFP1|Vap33GFP2|Vap33GFP3	11|20|17	48	3	0.3	0.00|0.64|0.24	12|11|0	0.2937	0.642	0.3683
Vap33GFP	FBgn0030366	Usp7	Vap33GFP1|Vap33GFP2|Vap33GFP3	4|0|0	4	3	0.31	0.88|0.00|0.00	2|0|0	0.2933	0.88	0.3705
Vap33GFP	FBgn0039632	Cul5	Vap33GFP1|Vap33GFP2|Vap33GFP3	2|1|0	3	3	0.32	0.61|0.27|0.00	1|0|0	0.2933	0.607	0.3705
Vap33GFP	FBgn0028684	Rpt5	Vap33GFP1|Vap33GFP2|Vap33GFP3	8|17|5	30	3	0.3	0.00|0.88|0.00	8|8|0	0.2927	0.878	0.3715
Vap33GFP	FBgn0000667	Actn	Vap33GFP1|Vap33GFP2|Vap33GFP3	4|0|0	4	3	0.29	0.88|0.00|0.00	0|0|0	0.292	0.876	0.3726
Vap33GFP	FBgn0004106	Cdk1	Vap33GFP1|Vap33GFP2|Vap33GFP3	4|0|0	4	3	0.27	0.87|0.00|0.00	1|0|0	0.291	0.873	0.3737
Vap33GFP	FBgn0261609	eIF2alpha	Vap33GFP1|Vap33GFP2|Vap33GFP3	6|3|5	14	3	0.27	0.57|0.01|0.28	3|3|1	0.2887	0.571	0.3747
Vap33GFP	FBgn0000454	Dip-B	Vap33GFP1|Vap33GFP2|Vap33GFP3	3|0|0	3	3	0.28	0.87|0.00|0.00	1|0|0	0.2883	0.865	0.3758
Vap33GFP	FBgn0002921	Atpalpha	Vap33GFP1|Vap33GFP2|Vap33GFP3	4|0|0	4	3	0.3	0.86|0.00|0.00	0|0|0	0.287	0.861	0.379
Vap33GFP	FBgn0037834	Art1	Vap33GFP1|Vap33GFP2|Vap33GFP3	3|0|0	3	3	0.3	0.86|0.00|0.00	0|0|0	0.287	0.861	0.379
Vap33GFP	FBgn0030768	CG9723	Vap33GFP1|Vap33GFP2|Vap33GFP3	3|0|0	3	3	0.28	0.86|0.00|0.00	0|0|0	0.287	0.861	0.379
Vap33GFP	FBgn0028833	Cmpk	Vap33GFP1|Vap33GFP2|Vap33GFP3	3|0|0	3	3	0.29	0.86|0.00|0.00	0|0|0	0.2857	0.857	0.38
Vap33GFP	FBgn0002773	Mlc2	Vap33GFP1|Vap33GFP2|Vap33GFP3	1|0|2	3	3	0.26	0.26|0.00|0.60	0|0|2	0.285	0.599	0.3811
Vap33GFP	FBgn0015268	Nap1	Vap33GFP1|Vap33GFP2|Vap33GFP3	9|6|11	26	3	0.27	0.26|0.00|0.59	8|2|2	0.2837	0.586	0.3821
Vap33GFP	FBgn0035878	CG7182	Vap33GFP1|Vap33GFP2|Vap33GFP3	3|0|0	3	3	0.29	0.85|0.00|0.00	0|0|0	0.2833	0.85	0.3831
Vap33GFP	FBgn0027868	Nup107	Vap33GFP1|Vap33GFP2|Vap33GFP3	4|6|2	12	3	0.29	0.22|0.62|0.01	2|2|2	0.283	0.616	0.3852
Vap33GFP	FBgn0037138	P5CDh1	Vap33GFP1|Vap33GFP2|Vap33GFP3	3|0|0	3	3	0.28	0.85|0.00|0.00	0|0|0	0.283	0.849	0.3852
Vap33GFP	FBgn0022960	vimar	Vap33GFP1|Vap33GFP2|Vap33GFP3	3|0|0	3	3	0.27	0.85|0.00|0.00	0|0|0	0.2827	0.848	0.3862
Vap33GFP	FBgn0285952	eEF5	Vap33GFP1|Vap33GFP2|Vap33GFP3	5|0|0	5	3	0.29	0.85|0.00|0.00	0|0|0	0.2823	0.847	0.3872
Vap33GFP	FBgn0024996	eIF2Bbeta	Vap33GFP1|Vap33GFP2|Vap33GFP3	2|1|0	3	3	0.28	0.59|0.25|0.00	2|0|0	0.2817	0.591	0.3882
Vap33GFP	FBgn0263120	Acsl	Vap33GFP1|Vap33GFP2|Vap33GFP3	3|0|0	3	3	0.26	0.83|0.00|0.00	0|0|0	0.2777	0.833	0.3892
Vap33GFP	FBgn0031037	CG14207	Vap33GFP1|Vap33GFP2|Vap33GFP3	0|3|0	3	3	0.26	0.00|0.83|0.00	0|0|0	0.2767	0.83	0.3902
Vap33GFP	FBgn0030703	MSBP	Vap33GFP1|Vap33GFP2|Vap33GFP3	3|0|0	3	3	0.26	0.83|0.00|0.00	0|0|0	0.276	0.828	0.3922
Vap33GFP	FBgn0040087	p115	Vap33GFP1|Vap33GFP2|Vap33GFP3	3|0|0	3	3	0.28	0.83|0.00|0.00	0|0|0	0.276	0.828	0.3922
Vap33GFP	FBgn0004237	Hrb87F	Vap33GFP1|Vap33GFP2|Vap33GFP3	2|2|2	6	3	0.29	0.27|0.28|0.28	2|1|0	0.2753	0.278	0.3932
Vap33GFP	FBgn0001308	Khc	Vap33GFP1|Vap33GFP2|Vap33GFP3	5|0|0	5	3	0.25	0.82|0.00|0.00	2|0|2	0.2743	0.823	0.3952
Vap33GFP	FBgn0029979	mahe	Vap33GFP1|Vap33GFP2|Vap33GFP3	4|0|0	4	3	0.27	0.82|0.00|0.00	3|0|0	0.2743	0.823	0.3952
Vap33GFP	FBgn0284442	Mcm3	Vap33GFP1|Vap33GFP2|Vap33GFP3	9|3|2	14	3	0.29	0.82|0.00|0.00	7|0|1	0.2727	0.817	0.3962
Vap33GFP	FBgn0040011	Slmap	Vap33GFP1|Vap33GFP2|Vap33GFP3	4|0|0	4	3	0.26	0.81|0.00|0.00	0|0|0	0.2703	0.811	0.3972
Vap33GFP	FBgn0037624	CG8223	Vap33GFP1|Vap33GFP2|Vap33GFP3	5|0|0	5	3	0.28	0.81|0.00|0.00	4|0|0	0.2693	0.808	0.3982
Vap33GFP	FBgn0021856	l(2)k14505	Vap33GFP1|Vap33GFP2|Vap33GFP3	2|0|0	2	3	0.28	0.80|0.00|0.00	0|0|0	0.2667	0.8	0.3991
Vap33GFP	FBgn0013987	MAPk-Ak2	Vap33GFP1|Vap33GFP2|Vap33GFP3	2|0|1	3	3	0.27	0.58|0.00|0.22	2|0|0	0.2663	0.58	0.4011
Vap33GFP	FBgn0037378	PSMG1	Vap33GFP1|Vap33GFP2|Vap33GFP3	0|2|0	2	3	0.27	0.00|0.80|0.00	0|0|0	0.2663	0.799	0.4011
Vap33GFP	FBgn0051363	Jupiter	Vap33GFP1|Vap33GFP2|Vap33GFP3	10|6|0	16	3	0.26	0.74|0.06|0.00	6|2|2	0.2657	0.742	0.4021
Vap33GFP	FBgn0038575	CG7208	Vap33GFP1|Vap33GFP2|Vap33GFP3	2|6|1	9	3	0.24	0.03|0.77|0.00	3|2|0	0.265	0.766	0.403
Vap33GFP	FBgn0262117	IntS3	Vap33GFP1|Vap33GFP2|Vap33GFP3	2|1|0	3	3	0.26	0.56|0.24|0.00	0|0|0	0.264	0.557	0.404
Vap33GFP	FBgn0024326	Mkk4	Vap33GFP1|Vap33GFP2|Vap33GFP3	1|2|0	3	3	0.29	0.19|0.60|0.00	2|0|0	0.2637	0.597	0.405
Vap33GFP	FBgn0011704	RnrS	Vap33GFP1|Vap33GFP2|Vap33GFP3	0|2|0	2	3	0.26	0.00|0.79|0.00	0|0|0	0.263	0.789	0.4059
Vap33GFP	FBgn0000046	Act87E	Vap33GFP1|Vap33GFP2|Vap33GFP3	2|0|0	2	3	0.26	0.79|0.00|0.00	0|0|0	0.2627	0.788	0.4078
Vap33GFP	FBgn0030734	CG9911	Vap33GFP1|Vap33GFP2|Vap33GFP3	0|2|0	2	3	0.26	0.00|0.79|0.00	0|0|0	0.2627	0.788	0.4078
Vap33GFP	FBgn0026316	Ubc10	Vap33GFP1|Vap33GFP2|Vap33GFP3	3|0|0	3	3	0.27	0.79|0.00|0.00	0|0|0	0.2623	0.787	0.4097
Vap33GFP	FBgn0035911	CG6638	Vap33GFP1|Vap33GFP2|Vap33GFP3	2|0|0	2	3	0.26	0.79|0.00|0.00	0|0|0	0.2623	0.787	0.4097
Vap33GFP	FBgn0034282	Mapmodulin	Vap33GFP1|Vap33GFP2|Vap33GFP3	0|0|2	2	3	0.28	0.00|0.00|0.79	0|0|0	0.2617	0.785	0.4106
Vap33GFP	FBgn0015218	eIF4E1	Vap33GFP1|Vap33GFP2|Vap33GFP3	4|0|0	4	3	0.25	0.78|0.00|0.00	3|0|0	0.2613	0.784	0.4116
Vap33GFP	FBgn0261836	Msp300	Vap33GFP1|Vap33GFP2|Vap33GFP3	19|0|1	20	3	0.26	0.78|0.00|0.00	0|0|0	0.2607	0.778	0.4134
Vap33GFP	FBgn0015808	ScpX	Vap33GFP1|Vap33GFP2|Vap33GFP3	5|0|0	5	3	0.26	0.78|0.00|0.00	1|2|1	0.2607	0.782	0.4125
Vap33GFP	FBgn0036505	CG7945	Vap33GFP1|Vap33GFP2|Vap33GFP3	2|1|0	3	3	0.28	0.58|0.21|0.00	1|1|0	0.2603	0.576	0.4143
Vap33GFP	FBgn0033607	CG9062	Vap33GFP1|Vap33GFP2|Vap33GFP3	3|0|0	3	3	0.26	0.78|0.00|0.00	0|0|0	0.26	0.78	0.4152
Vap33GFP	FBgn0039904	Hcf	Vap33GFP1|Vap33GFP2|Vap33GFP3	1|2|1	4	3	0.25	0.16|0.46|0.16	2|0|0	0.2593	0.459	0.4161
Vap33GFP	FBgn0023517	Pgam5	Vap33GFP1|Vap33GFP2|Vap33GFP3	0|2|0	2	3	0.26	0.00|0.77|0.00	0|0|0	0.258	0.774	0.4171
Vap33GFP	FBgn0020255	Ran	Vap33GFP1|Vap33GFP2|Vap33GFP3	7|21|3	31	3	0.25	0.00|0.77|0.00	9|10|2	0.2577	0.773	0.418
Vap33GFP	FBgn0036623	Agpat3	Vap33GFP1|Vap33GFP2|Vap33GFP3	2|0|0	2	3	0.25	0.77|0.00|0.00	0|0|0	0.2573	0.772	0.4198
Vap33GFP	FBgn0038924	CG6028	Vap33GFP1|Vap33GFP2|Vap33GFP3	2|0|0	2	3	0.27	0.77|0.00|0.00	0|0|0	0.2573	0.772	0.4198
Vap33GFP	FBgn0027527	Osi6	Vap33GFP1|Vap33GFP2|Vap33GFP3	2|0|0	2	3	0.25	0.77|0.00|0.00	0|0|0	0.2563	0.769	0.4206
Vap33GFP	FBgn0261479	nero	Vap33GFP1|Vap33GFP2|Vap33GFP3	2|0|0	2	3	0.27	0.77|0.00|0.00	0|0|0	0.256	0.768	0.4215
Vap33GFP	FBgn0036136	Ufd1-like	Vap33GFP1|Vap33GFP2|Vap33GFP3	0|2|0	2	3	0.27	0.00|0.77|0.00	0|0|0	0.2557	0.767	0.4224
Vap33GFP	FBgn0011573	Cdc37	Vap33GFP1|Vap33GFP2|Vap33GFP3	2|0|0	2	3	0.25	0.77|0.00|0.00	0|0|0	0.2553	0.766	0.4233
Vap33GFP	FBgn0030753	rngo	Vap33GFP1|Vap33GFP2|Vap33GFP3	2|0|0	2	3	0.23	0.77|0.00|0.00	0|0|0	0.255	0.765	0.4242
Vap33GFP	FBgn0023522	CG11596	Vap33GFP1|Vap33GFP2|Vap33GFP3	2|0|0	2	3	0.27	0.76|0.00|0.00	0|0|0	0.2547	0.764	0.4276
Vap33GFP	FBgn0036745	CG7484	Vap33GFP1|Vap33GFP2|Vap33GFP3	0|0|2	2	3	0.22	0.00|0.00|0.76	0|0|0	0.2547	0.764	0.4276
Vap33GFP	FBgn0036090	CG8009	Vap33GFP1|Vap33GFP2|Vap33GFP3	2|0|0	2	3	0.26	0.76|0.00|0.00	0|0|0	0.2547	0.764	0.4276
Vap33GFP	FBgn0264270	Sxl	Vap33GFP1|Vap33GFP2|Vap33GFP3	2|0|0	2	3	0.25	0.76|0.00|0.00	1|0|0	0.2547	0.764	0.4276
Vap33GFP	FBgn0010300	brat	Vap33GFP1|Vap33GFP2|Vap33GFP3	1|2|0	3	3	0.25	0.26|0.50|0.00	0|0|0	0.2543	0.505	0.4302
Vap33GFP	FBgn0031478	CG8814	Vap33GFP1|Vap33GFP2|Vap33GFP3	2|0|0	2	3	0.25	0.76|0.00|0.00	0|0|0	0.2543	0.763	0.4302
Vap33GFP	FBgn0036848	Naxd	Vap33GFP1|Vap33GFP2|Vap33GFP3	2|0|0	2	3	0.24	0.76|0.00|0.00	0|0|0	0.2543	0.763	0.4302
Vap33GFP	FBgn0284220	Top2	Vap33GFP1|Vap33GFP2|Vap33GFP3	13|15|6	34	3	0.25	0.23|0.53|0.00	5|4|8	0.254	0.533	0.4327
Vap33GFP	FBgn0086361	alph	Vap33GFP1|Vap33GFP2|Vap33GFP3	2|0|0	2	3	0.27	0.76|0.00|0.00	0|0|0	0.254	0.762	0.4327
Vap33GFP	FBgn0039219	CG13630	Vap33GFP1|Vap33GFP2|Vap33GFP3	2|0|0	2	3	0.26	0.76|0.00|0.00	0|0|0	0.254	0.762	0.4327
Vap33GFP	FBgn0032189	Ripalpha	Vap33GFP1|Vap33GFP2|Vap33GFP3	2|0|0	2	3	0.27	0.76|0.00|0.00	0|0|0	0.2533	0.76	0.4335
Vap33GFP	FBgn0010263	Rbp9	Vap33GFP1|Vap33GFP2|Vap33GFP3	2|0|1	3	3	0.25	0.56|0.00|0.20	1|0|1	0.253	0.558	0.4344
Vap33GFP	FBgn0010516	wal	Vap33GFP1|Vap33GFP2|Vap33GFP3	4|5|1	10	3	0.26	0.25|0.51|0.00	3|3|0	0.2523	0.507	0.4352
Vap33GFP	FBgn0260798	Gprk1	Vap33GFP1|Vap33GFP2|Vap33GFP3	3|0|0	3	3	0.27	0.76|0.00|0.00	1|1|0	0.252	0.756	0.436
Vap33GFP	FBgn0032731	Swip-1	Vap33GFP1|Vap33GFP2|Vap33GFP3	2|0|0	2	3	0.24	0.75|0.00|0.00	0|0|0	0.2513	0.754	0.4368
Vap33GFP	FBgn0015245	Hsp60A	Vap33GFP1|Vap33GFP2|Vap33GFP3	11|8|9	28	3	0.25	0.57|0.04|0.14	6|7|0	0.251	0.566	0.4385
Vap33GFP	FBgn0284255	Arpc4	Vap33GFP1|Vap33GFP2|Vap33GFP3	2|0|0	2	3	0.25	0.75|0.00|0.00	0|0|0	0.251	0.753	0.4385
Vap33GFP	FBgn0027513	ana2	Vap33GFP1|Vap33GFP2|Vap33GFP3	2|0|0	2	3	0.23	0.75|0.00|0.00	0|0|0	0.2503	0.751	0.4401
Vap33GFP	FBgn0029897	RpL17	Vap33GFP1|Vap33GFP2|Vap33GFP3	0|2|0	2	3	0.26	0.00|0.75|0.00	0|0|0	0.2503	0.751	0.4401
Vap33GFP	FBgn0026566	CG1307	Vap33GFP1|Vap33GFP2|Vap33GFP3	2|0|0	2	3	0.24	0.75|0.00|0.00	0|0|0	0.25	0.75	0.4409
Vap33GFP	FBgn0027053	CSN5	Vap33GFP1|Vap33GFP2|Vap33GFP3	2|0|0	2	3	0.26	0.75|0.00|0.00	0|0|0	0.2497	0.749	0.4425
Vap33GFP	FBgn0013773	Cyp6a22	Vap33GFP1|Vap33GFP2|Vap33GFP3	2|0|0	2	3	0.27	0.75|0.00|0.00	0|0|0	0.2497	0.749	0.4425
Vap33GFP	FBgn0020655	ArfGAP1	Vap33GFP1|Vap33GFP2|Vap33GFP3	2|0|0	2	3	0.26	0.75|0.00|0.00	0|0|0	0.2493	0.748	0.4456
Vap33GFP	FBgn0027841	CstF64	Vap33GFP1|Vap33GFP2|Vap33GFP3	2|0|0	2	3	0.24	0.75|0.00|0.00	0|0|0	0.2493	0.748	0.4456
Vap33GFP	FBgn0039301	Nup37	Vap33GFP1|Vap33GFP2|Vap33GFP3	2|0|0	2	3	0.26	0.75|0.00|0.00	0|0|0	0.2493	0.748	0.4456
Vap33GFP	FBgn0026380	Prosbeta3	Vap33GFP1|Vap33GFP2|Vap33GFP3	0|2|0	2	3	0.24	0.00|0.75|0.00	1|0|0	0.2493	0.748	0.4456
Vap33GFP	FBgn0036740	Vps60	Vap33GFP1|Vap33GFP2|Vap33GFP3	2|0|0	2	3	0.25	0.75|0.00|0.00	0|1|0	0.249	0.747	0.4464
Vap33GFP	FBgn0029915	CG14434	Vap33GFP1|Vap33GFP2|Vap33GFP3	4|2|0	6	3	0.25	0.65|0.10|0.00	1|3|0	0.2487	0.649	0.4471
Vap33GFP	FBgn0037679	Aduk	Vap33GFP1|Vap33GFP2|Vap33GFP3	2|0|0	2	3	0.22	0.74|0.00|0.00	0|0|0	0.248	0.744	0.4479
Vap33GFP	FBgn0032997	CG17486	Vap33GFP1|Vap33GFP2|Vap33GFP3	3|0|0	3	3	0.23	0.74|0.00|0.00	1|1|0	0.2477	0.743	0.4487
Vap33GFP	FBgn0030451	CG15717	Vap33GFP1|Vap33GFP2|Vap33GFP3	4|2|1	7	3	0.21	0.59|0.12|0.02	2|2|0	0.245	0.593	0.4494
Vap33GFP	FBgn0015359	CG2034	Vap33GFP1|Vap33GFP2|Vap33GFP3	2|0|0	2	3	0.23	0.74|0.00|0.00	0|0|0	0.245	0.735	0.4502
Vap33GFP	FBgn0040007	RpL38	Vap33GFP1|Vap33GFP2|Vap33GFP3	0|4|0	4	3	0.25	0.00|0.73|0.00	2|0|2	0.2443	0.733	0.4525
Vap33GFP	FBgn0021944	Coprox	Vap33GFP1|Vap33GFP2|Vap33GFP3	2|0|0	2	3	0.22	0.73|0.00|0.00	0|0|0	0.2443	0.733	0.4525
Vap33GFP	FBgn0028984	Spn88Ea	Vap33GFP1|Vap33GFP2|Vap33GFP3	0|0|2	2	3	0.26	0.00|0.00|0.73	0|0|1	0.2443	0.733	0.4525
Vap33GFP	FBgn0003074	Pgi	Vap33GFP1|Vap33GFP2|Vap33GFP3	17|11|4	32	3	0.26	0.70|0.03|0.00	7|7|3	0.244	0.703	0.4532
Vap33GFP	FBgn0000308	chic	Vap33GFP1|Vap33GFP2|Vap33GFP3	2|0|0	2	3	0.24	0.73|0.00|0.00	0|0|0	0.2437	0.731	0.454
Vap33GFP	FBgn0034214	CG6550	Vap33GFP1|Vap33GFP2|Vap33GFP3	2|0|0	2	3	0.23	0.73|0.00|0.00	0|0|0	0.2433	0.73	0.4547
Vap33GFP	FBgn0031398	daed	Vap33GFP1|Vap33GFP2|Vap33GFP3	2|0|0	2	3	0.22	0.73|0.00|0.00	0|0|0	0.243	0.729	0.4555
Vap33GFP	FBgn0041194	Prat2	Vap33GFP1|Vap33GFP2|Vap33GFP3	2|0|0	2	3	0.23	0.73|0.00|0.00	0|0|0	0.2427	0.728	0.4562
Vap33GFP	FBgn0086532	Spt-I	Vap33GFP1|Vap33GFP2|Vap33GFP3	2|0|0	2	3	0.25	0.73|0.00|0.00	0|0|0	0.2423	0.727	0.457
Vap33GFP	FBgn0024556	mEFTu1	Vap33GFP1|Vap33GFP2|Vap33GFP3	0|2|0	2	3	0.25	0.00|0.72|0.00	0|0|0	0.2413	0.724	0.4577
Vap33GFP	FBgn0036857	Aldh7A1	Vap33GFP1|Vap33GFP2|Vap33GFP3	2|0|0	2	3	0.24	0.72|0.00|0.00	0|0|0	0.241	0.723	0.4599
Vap33GFP	FBgn0043002	Chrac-14	Vap33GFP1|Vap33GFP2|Vap33GFP3	2|0|0	2	3	0.23	0.72|0.00|0.00	0|0|0	0.241	0.723	0.4599
Vap33GFP	FBgn0262512	Vha14-1	Vap33GFP1|Vap33GFP2|Vap33GFP3	2|0|0	2	3	0.25	0.72|0.00|0.00	0|0|0	0.241	0.723	0.4599
Vap33GFP	FBgn0022029	l(2)k01209	Vap33GFP1|Vap33GFP2|Vap33GFP3	2|1|0	3	3	0.24	0.52|0.20|0.00	1|1|0	0.2393	0.52	0.4606
Vap33GFP	FBgn0267487	Ptp61F	Vap33GFP1|Vap33GFP2|Vap33GFP3	2|0|0	2	3	0.23	0.72|0.00|0.00	0|0|0	0.2393	0.718	0.4614
Vap33GFP	FBgn0061359	CG33671	Vap33GFP1|Vap33GFP2|Vap33GFP3	2|0|0	2	3	0.25	0.72|0.00|0.00	0|0|0	0.239	0.717	0.4628
Vap33GFP	FBgn0032195	CG4908	Vap33GFP1|Vap33GFP2|Vap33GFP3	0|0|2	2	3	0.24	0.00|0.00|0.72	0|0|0	0.239	0.717	0.4628
Vap33GFP	FBgn0003744	trc	Vap33GFP1|Vap33GFP2|Vap33GFP3	0|2|1	3	3	0.23	0.00|0.49|0.22	1|1|0	0.2367	0.493	0.4635
Vap33GFP	FBgn0010397	LamC	Vap33GFP1|Vap33GFP2|Vap33GFP3	0|2|0	2	3	0.26	0.00|0.71|0.00	0|0|0	0.2357	0.707	0.4642
Vap33GFP	FBgn0262733	Src64B	Vap33GFP1|Vap33GFP2|Vap33GFP3	2|0|0	2	3	0.24	0.71|0.00|0.00	0|0|0	0.235	0.705	0.4649
Vap33GFP	FBgn0030891	Ada3	Vap33GFP1|Vap33GFP2|Vap33GFP3	2|0|0	2	3	0.23	0.70|0.00|0.00	0|0|0	0.233	0.699	0.4657
Vap33GFP	FBgn0046214	vig2	Vap33GFP1|Vap33GFP2|Vap33GFP3	2|0|0	2	3	0.27	0.70|0.00|0.00	0|0|1	0.2327	0.698	0.4664
Vap33GFP	FBgn0035945	CG5026	Vap33GFP1|Vap33GFP2|Vap33GFP3	2|0|0	2	3	0.21	0.70|0.00|0.00	0|0|0	0.2323	0.697	0.4671
Vap33GFP	FBgn0003346	RanGAP	Vap33GFP1|Vap33GFP2|Vap33GFP3	11|24|8	43	3	0.22	0.00|0.69|0.00	15|12|0	0.2313	0.694	0.4678
Vap33GFP	FBgn0010621	CCT5	Vap33GFP1|Vap33GFP2|Vap33GFP3	8|3|3	14	3	0.22	0.68|0.00|0.00	4|4|0	0.2293	0.683	0.4699
Vap33GFP	FBgn0026404	Dronc	Vap33GFP1|Vap33GFP2|Vap33GFP3	2|0|0	2	3	0.23	0.69|0.00|0.00	0|0|0	0.2293	0.688	0.4699
Vap33GFP	FBgn0003545	sub	Vap33GFP1|Vap33GFP2|Vap33GFP3	2|0|0	2	3	0.24	0.69|0.00|0.00	0|0|0	0.2293	0.688	0.4699
Vap33GFP	FBgn0034403	CG18190	Vap33GFP1|Vap33GFP2|Vap33GFP3	1|2|2	5	3	0.23	0.07|0.31|0.31	2|1|0	0.229	0.314	0.4714
Vap33GFP	FBgn0020443	eRF3	Vap33GFP1|Vap33GFP2|Vap33GFP3	2|0|0	2	3	0.25	0.69|0.00|0.00	0|0|0	0.229	0.687	0.4707
Vap33GFP	FBgn0011297	Alg3	Vap33GFP1|Vap33GFP2|Vap33GFP3	0|0|2	2	3	0.24	0.00|0.00|0.68	0|0|0	0.2273	0.682	0.4721
Vap33GFP	FBgn0086346	ALiX	Vap33GFP1|Vap33GFP2|Vap33GFP3	17|4|5	26	3	0.22	0.68|0.00|0.00	6|4|9	0.2253	0.676	0.4728
Vap33GFP	FBgn0039051	CG17109	Vap33GFP1|Vap33GFP2|Vap33GFP3	0|0|4	4	3	0.21	0.00|0.00|0.66	0|0|4	0.2213	0.664	0.4735
Vap33GFP	FBgn0035947	Srp68	Vap33GFP1|Vap33GFP2|Vap33GFP3	0|2|0	2	3	0.21	0.00|0.66|0.00	0|1|0	0.221	0.663	0.4742
Vap33GFP	FBgn0036735	Edc3	Vap33GFP1|Vap33GFP2|Vap33GFP3	2|0|0	2	3	0.22	0.66|0.00|0.00	0|0|0	0.2207	0.662	0.4749
Vap33GFP	FBgn0004907	14-3-3zeta	Vap33GFP1|Vap33GFP2|Vap33GFP3	3|2|4	9	3	0.22	0.17|0.03|0.45	2|0|3	0.2187	0.45	0.4756
Vap33GFP	FBgn0264607	CaMKII	Vap33GFP1|Vap33GFP2|Vap33GFP3	3|1|0	4	3	0.2	0.60|0.05|0.00	2|0|1	0.2183	0.601	0.4763
Vap33GFP	FBgn0020633	Mcm7	Vap33GFP1|Vap33GFP2|Vap33GFP3	2|0|0	2	3	0.2	0.65|0.00|0.00	1|0|0	0.2173	0.652	0.477
Vap33GFP	FBgn0031479	Prx6005	Vap33GFP1|Vap33GFP2|Vap33GFP3	9|0|0	9	3	0.23	0.65|0.00|0.00	6|0|4	0.2157	0.647	0.4777
Vap33GFP	FBgn0035762	Rint1	Vap33GFP1|Vap33GFP2|Vap33GFP3	2|0|0	2	3	0.21	0.65|0.00|0.00	0|0|0	0.2153	0.646	0.4784
Vap33GFP	FBgn0034118	Nup62	Vap33GFP1|Vap33GFP2|Vap33GFP3	3|0|0	3	3	0.23	0.63|0.00|0.00	3|0|0	0.2093	0.628	0.4791
Vap33GFP	FBgn0011726	tsr	Vap33GFP1|Vap33GFP2|Vap33GFP3	24|7|9	40	3	0.2	0.62|0.00|0.00	9|9|10	0.2077	0.623	0.4798
Vap33GFP	FBgn0029093	cathD	Vap33GFP1|Vap33GFP2|Vap33GFP3	5|11|6	22	3	0.19	0.00|0.61|0.01	6|6|0	0.2057	0.61	0.4812
Vap33GFP	FBgn0027537	Nup93-1	Vap33GFP1|Vap33GFP2|Vap33GFP3	3|0|0	3	3	0.22	0.62|0.00|0.00	3|0|0	0.2057	0.617	0.4805
Vap33GFP	FBgn0040308	Jafrac2	Vap33GFP1|Vap33GFP2|Vap33GFP3	2|2|0	4	3	0.2	0.31|0.31|0.00	2|1|0	0.205	0.308	0.482
Vap33GFP	FBgn0011638	La	Vap33GFP1|Vap33GFP2|Vap33GFP3	3|8|4	15	3	0.21	0.00|0.61|0.01	7|2|0	0.2047	0.605	0.4841
Vap33GFP	FBgn0263605	l(3)72Dn	Vap33GFP1|Vap33GFP2|Vap33GFP3	0|0|2	2	3	0.2	0.00|0.00|0.61	0|0|0	0.2047	0.614	0.4841
Vap33GFP	FBgn0035591	CG4611	Vap33GFP1|Vap33GFP2|Vap33GFP3	0|2|0	2	3	0.22	0.00|0.61|0.00	1|0|0	0.2047	0.614	0.4841
Vap33GFP	FBgn0011259	Sema1a	Vap33GFP1|Vap33GFP2|Vap33GFP3	2|0|0	2	3	0.2	0.61|0.00|0.00	0|0|0	0.2043	0.613	0.4848
Vap33GFP	FBgn0022942	Cbp80	Vap33GFP1|Vap33GFP2|Vap33GFP3	0|2|0	2	3	0.18	0.00|0.61|0.00	0|0|0	0.203	0.609	0.4855
Vap33GFP	FBgn0038723	CG6195	Vap33GFP1|Vap33GFP2|Vap33GFP3	3|0|0	3	3	0.2	0.61|0.00|0.00	1|2|0	0.202	0.606	0.4868
Vap33GFP	FBgn0014861	Mcm2	Vap33GFP1|Vap33GFP2|Vap33GFP3	2|0|0	2	3	0.2	0.61|0.00|0.00	0|0|0	0.202	0.606	0.4868
Vap33GFP	FBgn0020660	eIF4B	Vap33GFP1|Vap33GFP2|Vap33GFP3	6|0|3	9	3	0.21	0.57|0.00|0.03	4|3|0	0.2013	0.573	0.4875
Vap33GFP	FBgn0038805	TFAM	Vap33GFP1|Vap33GFP2|Vap33GFP3	1|4|3	8	3	0.19	0.00|0.43|0.16	2|2|1	0.1993	0.434	0.4882
Vap33GFP	FBgn0038577	CG12321	Vap33GFP1|Vap33GFP2|Vap33GFP3	4|6|2	12	3	0.21	0.08|0.52|0.00	3|4|0	0.199	0.516	0.4889
Vap33GFP	FBgn0260799	p120ctn	Vap33GFP1|Vap33GFP2|Vap33GFP3	0|2|0	2	3	0.22	0.00|0.59|0.00	0|0|0	0.196	0.588	0.4896
Vap33GFP	FBgn0004432	Cyp1	Vap33GFP1|Vap33GFP2|Vap33GFP3	3|0|0	3	3	0.2	0.58|0.00|0.00	1|2|0	0.1943	0.583	0.491
Vap33GFP	FBgn0030365	Tango4	Vap33GFP1|Vap33GFP2|Vap33GFP3	0|2|0	2	3	0.23	0.00|0.58|0.00	2|0|0	0.1943	0.583	0.491
Vap33GFP	FBgn0014010	Rab5	Vap33GFP1|Vap33GFP2|Vap33GFP3	3|2|2	7	3	0.19	0.36|0.11|0.11	1|1|2	0.194	0.36	0.4917
Vap33GFP	FBgn0025936	Eph	Vap33GFP1|Vap33GFP2|Vap33GFP3	0|2|0	2	3	0.19	0.00|0.58|0.00	0|0|0	0.1937	0.581	0.4924
Vap33GFP	FBgn0010488	NAT1	Vap33GFP1|Vap33GFP2|Vap33GFP3	4|0|0	4	3	0.2	0.58|0.00|0.00	1|1|2	0.1927	0.578	0.4931
Vap33GFP	FBgn0031985	mon2	Vap33GFP1|Vap33GFP2|Vap33GFP3	0|2|1	3	3	0.18	0.00|0.41|0.16	0|0|0	0.1907	0.413	0.4937
Vap33GFP	FBgn0030223	CG2111	Vap33GFP1|Vap33GFP2|Vap33GFP3	0|2|0	2	3	0.19	0.00|0.57|0.00	0|0|0	0.1887	0.566	0.4944
Vap33GFP	FBgn0284243	betaTub56D	Vap33GFP1|Vap33GFP2|Vap33GFP3	17|17|24	58	3	0.2	0.00|0.00|0.56	14|10|5	0.1883	0.565	0.4965
Vap33GFP	FBgn0261276	Opa1	Vap33GFP1|Vap33GFP2|Vap33GFP3	2|0|0	2	3	0.2	0.56|0.00|0.00	0|0|0	0.1883	0.565	0.4965
Vap33GFP	FBgn0021795	Tapdelta	Vap33GFP1|Vap33GFP2|Vap33GFP3	2|0|0	2	3	0.2	0.56|0.00|0.00	1|0|1	0.1883	0.565	0.4965
Vap33GFP	FBgn0267790	rump	Vap33GFP1|Vap33GFP2|Vap33GFP3	3|4|0	7	3	0.19	0.14|0.42|0.00	2|3|0	0.188	0.423	0.4972
Vap33GFP	FBgn0027835	Dp1	Vap33GFP1|Vap33GFP2|Vap33GFP3	9|2|2	13	3	0.19	0.55|0.00|0.00	5|1|4	0.1843	0.553	0.4978
Vap33GFP	FBgn0262743	Fs(2)Ket	Vap33GFP1|Vap33GFP2|Vap33GFP3	12|28|7	47	3	0.17	0.00|0.55|0.00	14|13|4	0.1837	0.551	0.4985
Vap33GFP	FBgn0034989	CG3356	Vap33GFP1|Vap33GFP2|Vap33GFP3	2|0|0	2	3	0.17	0.55|0.00|0.00	0|0|0	0.182	0.546	0.4992
Vap33GFP	FBgn0019936	RpS20	Vap33GFP1|Vap33GFP2|Vap33GFP3	7|7|0	14	3	0.17	0.27|0.26|0.00	5|3|2	0.178	0.273	0.4999
Vap33GFP	FBgn0025615	Torsin	Vap33GFP1|Vap33GFP2|Vap33GFP3	1|5|5	11	3	0.17	0.00|0.27|0.26	3|3|1	0.176	0.268	0.5006
Vap33GFP	FBgn0025352	Mtpbeta	Vap33GFP1|Vap33GFP2|Vap33GFP3	6|12|6	24	3	0.17	0.00|0.53|0.00	3|7|4	0.1757	0.527	0.5013
Vap33GFP	FBgn0001220	Hsc70-5	Vap33GFP1|Vap33GFP2|Vap33GFP3	4|6|7	17	3	0.17	0.01|0.16|0.37	5|4|0	0.1757	0.365	0.502
Vap33GFP	FBgn0031875	CG3430	Vap33GFP1|Vap33GFP2|Vap33GFP3	2|0|0	2	3	0.16	0.52|0.00|0.00	1|1|0	0.174	0.522	0.5026
Vap33GFP	FBgn0004378	Klp61F	Vap33GFP1|Vap33GFP2|Vap33GFP3	2|5|0	7	3	0.17	0.01|0.51|0.00	3|3|0	0.173	0.509	0.5033
Vap33GFP	FBgn0039358	CG5028	Vap33GFP1|Vap33GFP2|Vap33GFP3	5|5|2	12	3	0.17	0.27|0.25|0.00	3|4|0	0.1727	0.267	0.504
Vap33GFP	FBgn0033663	ERp60	Vap33GFP1|Vap33GFP2|Vap33GFP3	2|3|1	6	3	0.17	0.11|0.39|0.02	2|2|0	0.1727	0.388	0.5047
Vap33GFP	FBgn0016122	Acer	Vap33GFP1|Vap33GFP2|Vap33GFP3	2|0|0	2	3	0.19	0.51|0.00|0.00	1|1|0	0.1697	0.509	0.5054
Vap33GFP	FBgn0029134	Prosbeta5	Vap33GFP1|Vap33GFP2|Vap33GFP3	0|0|2	2	3	0.18	0.00|0.00|0.51	1|0|1	0.169	0.507	0.5061
Vap33GFP	FBgn0000579	Eno	Vap33GFP1|Vap33GFP2|Vap33GFP3	6|4|1	11	3	0.17	0.43|0.08|0.00	1|4|2	0.1683	0.429	0.5067
Vap33GFP	FBgn0033194	Vps13	Vap33GFP1|Vap33GFP2|Vap33GFP3	2|2|1	5	3	0.16	0.20|0.21|0.09	0|0|0	0.1657	0.211	0.5074
Vap33GFP	FBgn0086450	su(r)	Vap33GFP1|Vap33GFP2|Vap33GFP3	2|0|0	2	3	0.16	0.49|0.00|0.00	0|0|0	0.162	0.486	0.5081
Vap33GFP	FBgn0003274	RpLP2	Vap33GFP1|Vap33GFP2|Vap33GFP3	8|6|8	22	3	0.16	0.23|0.02|0.24	4|4|3	0.161	0.236	0.5088
Vap33GFP	FBgn0024509	Sec13	Vap33GFP1|Vap33GFP2|Vap33GFP3	1|2|4	7	3	0.16	0.01|0.04|0.42	2|2|1	0.1597	0.424	0.5095
Vap33GFP	FBgn0005671	Vha55	Vap33GFP1|Vap33GFP2|Vap33GFP3	5|1|2	8	3	0.17	0.47|0.00|0.01	3|1|2	0.158	0.467	0.5102
Vap33GFP	FBgn0010339	128up	Vap33GFP1|Vap33GFP2|Vap33GFP3	2|3|0	5	3	0.17	0.10|0.36|0.00	2|2|0	0.155	0.362	0.5109
Vap33GFP	FBgn0015222	Fer1HCH	Vap33GFP1|Vap33GFP2|Vap33GFP3	2|3|0	5	3	0.16	0.12|0.35|0.00	2|2|0	0.155	0.346	0.5115
Vap33GFP	FBgn0283467	Pol32	Vap33GFP1|Vap33GFP2|Vap33GFP3	0|2|3	5	3	0.15	0.00|0.10|0.35	1|1|2	0.151	0.353	0.5122
Vap33GFP	FBgn0011327	Uch-L5	Vap33GFP1|Vap33GFP2|Vap33GFP3	2|3|1	6	3	0.16	0.08|0.35|0.02	2|2|0	0.1477	0.347	0.5129
Vap33GFP	FBgn0032956	Cul2	Vap33GFP1|Vap33GFP2|Vap33GFP3	2|0|0	2	3	0.16	0.44|0.00|0.00	1|1|0	0.1473	0.442	0.5136
Vap33GFP	FBgn0033883	CG16935	Vap33GFP1|Vap33GFP2|Vap33GFP3	3|1|0	4	3	0.13	0.41|0.03|0.00	2|2|0	0.1447	0.409	0.5143
Vap33GFP	FBgn0031051	Ranbp21	Vap33GFP1|Vap33GFP2|Vap33GFP3	0|2|0	2	3	0.15	0.00|0.43|0.00	0|0|0	0.144	0.432	0.515
Vap33GFP	FBgn0038519	Prx3	Vap33GFP1|Vap33GFP2|Vap33GFP3	7|1|1	9	3	0.16	0.43|0.00|0.00	3|3|3	0.143	0.429	0.5157
Vap33GFP	FBgn0033246	ACC	Vap33GFP1|Vap33GFP2|Vap33GFP3	0|7|3	10	3	0.14	0.00|0.41|0.00	6|3|0	0.138	0.412	0.5164
Vap33GFP	FBgn0286506	Mpi	Vap33GFP1|Vap33GFP2|Vap33GFP3	2|1|1	4	3	0.14	0.26|0.07|0.07	1|2|0	0.1337	0.262	0.5171
Vap33GFP	FBgn0015521	RpS21	Vap33GFP1|Vap33GFP2|Vap33GFP3	1|2|0	3	3	0.11	0.08|0.32|0.00	2|1|0	0.1337	0.324	0.5178
Vap33GFP	FBgn0030944	CG6617	Vap33GFP1|Vap33GFP2|Vap33GFP3	1|2|0	3	3	0.16	0.07|0.32|0.00	3|0|0	0.1317	0.324	0.5185
Vap33GFP	FBgn0286784	TER94	Vap33GFP1|Vap33GFP2|Vap33GFP3	17|17|15	49	3	0.14	0.19|0.20|0.01	8|6|9	0.131	0.198	0.5192
Vap33GFP	FBgn0038810	Srp72	Vap33GFP1|Vap33GFP2|Vap33GFP3	2|0|1	3	3	0.12	0.32|0.00|0.07	3|0|0	0.1303	0.319	0.5199
Vap33GFP	FBgn0027088	GlyRS	Vap33GFP1|Vap33GFP2|Vap33GFP3	3|0|0	3	3	0.12	0.38|0.00|0.00	2|2|0	0.1267	0.38	0.5207
Vap33GFP	FBgn0027287	Gmap	Vap33GFP1|Vap33GFP2|Vap33GFP3	2|0|0	2	3	0.12	0.38|0.00|0.00	0|0|0	0.125	0.375	0.5214
Vap33GFP	FBgn0261524	lic	Vap33GFP1|Vap33GFP2|Vap33GFP3	13|6|13	32	3	0.12	0.19|0.00|0.19	6|5|7	0.1247	0.189	0.5221
Vap33GFP	FBgn0029629	eIF3g1	Vap33GFP1|Vap33GFP2|Vap33GFP3	3|0|0	3	3	0.14	0.37|0.00|0.00	3|0|1	0.1237	0.371	0.5228
Vap33GFP	FBgn0031500	CG17221	Vap33GFP1|Vap33GFP2|Vap33GFP3	3|1|0	4	3	0.12	0.35|0.02|0.00	2|2|0	0.1233	0.353	0.5235
Vap33GFP	FBgn0022023	eIF3h	Vap33GFP1|Vap33GFP2|Vap33GFP3	4|6|3	13	3	0.12	0.04|0.33|0.01	5|3|0	0.123	0.325	0.5242
Vap33GFP	FBgn0037170	Trxr-2	Vap33GFP1|Vap33GFP2|Vap33GFP3	1|2|1	4	3	0.13	0.06|0.25|0.06	2|1|0	0.1227	0.253	0.5256
Vap33GFP	FBgn0010100	mAcon1	Vap33GFP1|Vap33GFP2|Vap33GFP3	2|0|1	3	3	0.12	0.30|0.00|0.07	3|0|0	0.1227	0.301	0.5256
Vap33GFP	FBgn0032015	Ostgamma	Vap33GFP1|Vap33GFP2|Vap33GFP3	2|1|1	4	3	0.12	0.24|0.06|0.05	1|1|1	0.1197	0.243	0.5263
Vap33GFP	FBgn0010408	RpS9	Vap33GFP1|Vap33GFP2|Vap33GFP3	5|11|5	21	3	0.11	0.00|0.36|0.00	4|7|4	0.1183	0.355	0.527
Vap33GFP	FBgn0039110	RanBP3	Vap33GFP1|Vap33GFP2|Vap33GFP3	1|1|2	4	3	0.11	0.05|0.05|0.24	1|2|0	0.112	0.237	0.5277
Vap33GFP	FBgn0001197	His2Av	Vap33GFP1|Vap33GFP2|Vap33GFP3	1|7|2	10	3	0.11	0.00|0.33|0.00	2|4|4	0.1113	0.334	0.5284
Vap33GFP	FBgn0011217	eff	Vap33GFP1|Vap33GFP2|Vap33GFP3	1|2|0	3	3	0.12	0.06|0.27|0.00	1|1|1	0.1103	0.272	0.5291
Vap33GFP	FBgn0037312	CG11999	Vap33GFP1|Vap33GFP2|Vap33GFP3	1|3|3	7	3	0.11	0.00|0.16|0.16	3|2|0	0.1077	0.161	0.5298
Vap33GFP	FBgn0262734	eIF4H1	Vap33GFP1|Vap33GFP2|Vap33GFP3	5|1|2	8	3	0.11	0.32|0.00|0.00	3|2|2	0.1067	0.315	0.5305
Vap33GFP	FBgn0038834	RpS30	Vap33GFP1|Vap33GFP2|Vap33GFP3	1|3|4	8	3	0.11	0.00|0.06|0.25	2|2|2	0.104	0.251	0.5312
Vap33GFP	FBgn0004889	tws	Vap33GFP1|Vap33GFP2|Vap33GFP3	4|4|2	10	3	0.11	0.15|0.16|0.00	3|1|2	0.1037	0.158	0.5319
Vap33GFP	FBgn0003885	alphaTub84D	Vap33GFP1|Vap33GFP2|Vap33GFP3	45|50|48	143	3	0.1	0.01|0.21|0.09	24|17|17	0.103	0.209	0.5326
Vap33GFP	FBgn0050122	CG30122	Vap33GFP1|Vap33GFP2|Vap33GFP3	2|2|2	6	3	0.1	0.11|0.09|0.10	3|1|0	0.101	0.106	0.5334
Vap33GFP	FBgn0261065	Cpsf73	Vap33GFP1|Vap33GFP2|Vap33GFP3	0|0|2	2	3	0.1	0.00|0.00|0.30	3|0|0	0.0983	0.295	0.5341
Vap33GFP	FBgn0027903	Pol31	Vap33GFP1|Vap33GFP2|Vap33GFP3	7|12|6	25	3	0.11	0.00|0.28|0.00	7|5|3	0.0937	0.281	0.5348
Vap33GFP	FBgn0032444	CCT4	Vap33GFP1|Vap33GFP2|Vap33GFP3	9|6|3	18	3	0.09	0.27|0.00|0.00	5|3|4	0.091	0.271	0.5355
Vap33GFP	FBgn0021825	DCTN2-p50	Vap33GFP1|Vap33GFP2|Vap33GFP3	2|0|0	2	3	0.09	0.27|0.00|0.00	2|1|0	0.0893	0.268	0.5362
Vap33GFP	FBgn0264922	smt3	Vap33GFP1|Vap33GFP2|Vap33GFP3	2|1|1	4	3	0.09	0.18|0.04|0.05	1|2|1	0.088	0.179	0.5369
Vap33GFP	FBgn0261592	RpS6	Vap33GFP1|Vap33GFP2|Vap33GFP3	7|15|7	29	3	0.09	0.00|0.26|0.00	11|5|4	0.0873	0.262	0.5377
Vap33GFP	FBgn0033879	Echs1	Vap33GFP1|Vap33GFP2|Vap33GFP3	6|3|1	10	3	0.09	0.26|0.00|0.00	3|2|3	0.0873	0.259	0.5384
Vap33GFP	FBgn0261671	tweek	Vap33GFP1|Vap33GFP2|Vap33GFP3	4|1|0	5	3	0.1	0.24|0.03|0.00	0|0|0	0.087	0.235	0.5391
Vap33GFP	FBgn0085436	Not1	Vap33GFP1|Vap33GFP2|Vap33GFP3	16|10|5	31	3	0.08	0.26|0.00|0.00	11|8|2	0.0857	0.257	0.5398
Vap33GFP	FBgn0037270	eIF3f1	Vap33GFP1|Vap33GFP2|Vap33GFP3	2|2|1	5	3	0.09	0.12|0.12|0.02	1|1|2	0.0833	0.118	0.5405
Vap33GFP	FBgn0031216	Zir	Vap33GFP1|Vap33GFP2|Vap33GFP3	2|0|0	2	3	0.08	0.25|0.00|0.00	0|0|0	0.083	0.249	0.5412
Vap33GFP	FBgn0030871	CG8142	Vap33GFP1|Vap33GFP2|Vap33GFP3	0|3|2	5	3	0.08	0.00|0.19|0.05	2|3|0	0.0803	0.187	0.5419
Vap33GFP	FBgn0021768	nudC	Vap33GFP1|Vap33GFP2|Vap33GFP3	9|6|4	19	3	0.08	0.24|0.00|0.00	4|7|1	0.0797	0.236	0.5427
Vap33GFP	FBgn0004177	mts	Vap33GFP1|Vap33GFP2|Vap33GFP3	2|2|1	5	3	0.08	0.11|0.12|0.02	2|2|0	0.0797	0.115	0.5434
Vap33GFP	FBgn0001218	Hsc70-3	Vap33GFP1|Vap33GFP2|Vap33GFP3	27|40|37	104	3	0.08	0.00|0.22|0.02	30|21|0	0.0787	0.217	0.5441
Vap33GFP	FBgn0264691	Lst8	Vap33GFP1|Vap33GFP2|Vap33GFP3	1|3|2	6	3	0.07	0.01|0.18|0.04	4|1|0	0.0767	0.183	0.5448
Vap33GFP	FBgn0033367	PPO2	Vap33GFP1|Vap33GFP2|Vap33GFP3	4|2|4	10	3	0.07	0.11|0.00|0.11	6|1|0	0.074	0.111	0.5455
Vap33GFP	FBgn0032705	Grip71	Vap33GFP1|Vap33GFP2|Vap33GFP3	2|0|0	2	3	0.08	0.22|0.00|0.00	2|1|0	0.073	0.219	0.5462
Vap33GFP	FBgn0002772	Mlc1	Vap33GFP1|Vap33GFP2|Vap33GFP3	2|0|2	4	3	0.07	0.10|0.00|0.11	3|0|1	0.0713	0.11	0.5469
Vap33GFP	FBgn0005198	gig	Vap33GFP1|Vap33GFP2|Vap33GFP3	0|2|0	2	3	0.06	0.00|0.21|0.00	0|0|0	0.071	0.213	0.5476
Vap33GFP	FBgn0033377	Pgm2a	Vap33GFP1|Vap33GFP2|Vap33GFP3	14|10|3	27	3	0.07	0.21|0.00|0.00	9|10|0	0.0703	0.211	0.5484
Vap33GFP	FBgn0267824	PRAS40	Vap33GFP1|Vap33GFP2|Vap33GFP3	2|2|0	4	3	0.06	0.11|0.10|0.00	3|1|0	0.0667	0.105	0.5491
Vap33GFP	FBgn0264848	vih	Vap33GFP1|Vap33GFP2|Vap33GFP3	1|2|3	6	3	0.06	0.01|0.03|0.16	2|3|0	0.0663	0.161	0.5498
Vap33GFP	FBgn0027494	RpS10a	Vap33GFP1|Vap33GFP2|Vap33GFP3	1|3|1	5	3	0.07	0.01|0.18|0.01	1|2|2	0.065	0.184	0.5505
Vap33GFP	FBgn0024804	Dbp80	Vap33GFP1|Vap33GFP2|Vap33GFP3	1|2|2	5	3	0.06	0.01|0.09|0.10	2|1|1	0.0647	0.095	0.5512
Vap33GFP	FBgn0037874	Tctp	Vap33GFP1|Vap33GFP2|Vap33GFP3	4|4|1	9	3	0.07	0.10|0.09|0.00	3|2|2	0.0633	0.098	0.5519
Vap33GFP	FBgn0035853	UbcE2M	Vap33GFP1|Vap33GFP2|Vap33GFP3	1|1|2	4	3	0.07	0.03|0.03|0.13	1|2|1	0.0617	0.133	0.5526
Vap33GFP	FBgn0283535	Vha26	Vap33GFP1|Vap33GFP2|Vap33GFP3	1|2|0	3	3	0.06	0.03|0.14|0.00	2|1|1	0.057	0.138	0.5533
Vap33GFP	FBgn0261790	SmE	Vap33GFP1|Vap33GFP2|Vap33GFP3	1|2|0	3	3	0.05	0.02|0.14|0.00	2|2|0	0.0553	0.144	0.5541
Vap33GFP	FBgn0285948	RpL27A	Vap33GFP1|Vap33GFP2|Vap33GFP3	4|5|2	11	3	0.05	0.04|0.12|0.00	4|2|2	0.0523	0.122	0.5548
Vap33GFP	FBgn0051548	CG31548	Vap33GFP1|Vap33GFP2|Vap33GFP3	4|4|1	9	3	0.04	0.07|0.09|0.00	3|3|1	0.0517	0.085	0.5555
Vap33GFP	FBgn0000140	asp	Vap33GFP1|Vap33GFP2|Vap33GFP3	1|1|3	5	3	0.05	0.01|0.00|0.15	1|4|0	0.0507	0.145	0.5562
Vap33GFP	FBgn0039802	dj-1beta	Vap33GFP1|Vap33GFP2|Vap33GFP3	1|2|1	4	3	0.05	0.02|0.11|0.02	1|2|1	0.0493	0.112	0.5569
Vap33GFP	FBgn0050499	Rpe	Vap33GFP1|Vap33GFP2|Vap33GFP3	4|4|3	11	3	0.04	0.06|0.06|0.01	2|4|1	0.0443	0.064	0.5577
Vap33GFP	FBgn0014009	Rab2	Vap33GFP1|Vap33GFP2|Vap33GFP3	1|2|1	4	3	0.05	0.02|0.09|0.02	2|1|1	0.0437	0.093	0.5584
Vap33GFP	FBgn0033247	Nup44A	Vap33GFP1|Vap33GFP2|Vap33GFP3	1|2|1	4	3	0.04	0.02|0.10|0.02	1|2|1	0.0433	0.1	0.5591
Vap33GFP	FBgn0030328	Amun	Vap33GFP1|Vap33GFP2|Vap33GFP3	6|0|0	6	3	0.04	0.13|0.00|0.00	4|2|3	0.0427	0.128	0.5598
Vap33GFP	FBgn0035438	PHGPx	Vap33GFP1|Vap33GFP2|Vap33GFP3	4|2|0	6	3	0.04	0.12|0.01|0.00	2|2|3	0.041	0.115	0.5613
Vap33GFP	FBgn0030556	mRNA-cap	Vap33GFP1|Vap33GFP2|Vap33GFP3	2|0|1	3	3	0.04	0.10|0.00|0.02	4|0|0	0.041	0.101	0.5613
Vap33GFP	FBgn0039726	eIF2Balpha	Vap33GFP1|Vap33GFP2|Vap33GFP3	1|1|2	4	3	0.04	0.02|0.01|0.10	1|2|1	0.0403	0.097	0.562
Vap33GFP	FBgn0005278	Sam-S	Vap33GFP1|Vap33GFP2|Vap33GFP3	1|2|2	5	3	0.04	0.01|0.05|0.05	2|3|0	0.0393	0.054	0.5627
Vap33GFP	FBgn0039120	Nup98-96	Vap33GFP1|Vap33GFP2|Vap33GFP3	4|4|1	9	3	0.03	0.06|0.06|0.00	2|2|3	0.039	0.059	0.5634
Vap33GFP	FBgn0002780	mod	Vap33GFP1|Vap33GFP2|Vap33GFP3	13|16|10	39	3	0.04	0.00|0.12|0.00	13|6|3	0.0387	0.115	0.5641
Vap33GFP	FBgn0036135	mRpL2	Vap33GFP1|Vap33GFP2|Vap33GFP3	2|1|0	3	3	0.05	0.10|0.01|0.00	1|2|1	0.038	0.1	0.5648
Vap33GFP	FBgn0027338	Kap-alpha3	Vap33GFP1|Vap33GFP2|Vap33GFP3	4|5|2	11	3	0.04	0.01|0.10|0.00	5|3|0	0.037	0.098	0.5655
Vap33GFP	FBgn0034138	RpS15	Vap33GFP1|Vap33GFP2|Vap33GFP3	1|4|3	8	3	0.04	0.00|0.10|0.01	4|0|3	0.0367	0.095	0.5662
Vap33GFP	FBgn0031310	Vps29	Vap33GFP1|Vap33GFP2|Vap33GFP3	2|2|2	6	3	0.03	0.04|0.04|0.03	2|2|1	0.0363	0.04	0.5669
Vap33GFP	FBgn0052409	CG32409	Vap33GFP1|Vap33GFP2|Vap33GFP3	3|1|1	5	3	0.04	0.10|0.00|0.00	1|2|2	0.0363	0.101	0.5676
Vap33GFP	FBgn0027493	AdSS	Vap33GFP1|Vap33GFP2|Vap33GFP3	2|0|1	3	3	0.03	0.09|0.00|0.01	2|2|0	0.034	0.088	0.5683
Vap33GFP	FBgn0025582	eIF3e	Vap33GFP1|Vap33GFP2|Vap33GFP3	7|8|4	19	3	0.03	0.01|0.09|0.00	6|2|4	0.0337	0.092	0.569
Vap33GFP	FBgn0031459	HINT1	Vap33GFP1|Vap33GFP2|Vap33GFP3	1|3|3	7	3	0.03	0.00|0.04|0.06	4|0|2	0.0333	0.056	0.5697
Vap33GFP	FBgn0003890	betaTub97EF	Vap33GFP1|Vap33GFP2|Vap33GFP3	4|5|7	16	3	0.03	0.00|0.01|0.09	6|2|3	0.033	0.092	0.5704
Vap33GFP	FBgn0026083	tyf	Vap33GFP1|Vap33GFP2|Vap33GFP3	2|1|0	3	3	0.03	0.09|0.01|0.00	4|0|0	0.0327	0.085	0.5711
Vap33GFP	FBgn0061200	Nup153	Vap33GFP1|Vap33GFP2|Vap33GFP3	2|4|0	6	3	0.03	0.00|0.09|0.00	6|1|0	0.03	0.087	0.5718
Vap33GFP	FBgn0030093	Bap111	Vap33GFP1|Vap33GFP2|Vap33GFP3	2|2|2	6	3	0.03	0.03|0.03|0.02	4|0|1	0.0287	0.034	0.5725
Vap33GFP	FBgn0262955	RpII140	Vap33GFP1|Vap33GFP2|Vap33GFP3	0|2|1	3	3	0.03	0.00|0.07|0.02	2|1|1	0.0287	0.07	0.5739
Vap33GFP	FBgn0020261	pcm	Vap33GFP1|Vap33GFP2|Vap33GFP3	0|2|0	2	3	0.02	0.00|0.09|0.00	4|0|0	0.0287	0.086	0.5739
Vap33GFP	FBgn0005674	GluProRS	Vap33GFP1|Vap33GFP2|Vap33GFP3	27|46|36	109	3	0.03	0.00|0.09|0.00	27|15|20	0.0283	0.085	0.5746
Vap33GFP	FBgn0263599	l(3)72Ab	Vap33GFP1|Vap33GFP2|Vap33GFP3	3|4|0	7	3	0.03	0.02|0.06|0.00	4|2|0	0.0273	0.064	0.5753
Vap33GFP	FBgn0005533	RpS17	Vap33GFP1|Vap33GFP2|Vap33GFP3	5|4|2	11	3	0.03	0.07|0.01|0.00	6|3|0	0.0263	0.068	0.576
Vap33GFP	FBgn0011640	lark	Vap33GFP1|Vap33GFP2|Vap33GFP3	3|0|0	3	3	0.03	0.08|0.00|0.00	3|3|0	0.026	0.078	0.5767
Vap33GFP	FBgn0034258	eIF3c	Vap33GFP1|Vap33GFP2|Vap33GFP3	16|11|8	35	3	0.02	0.08|0.00|0.00	9|5|9	0.0253	0.076	0.5781
Vap33GFP	FBgn0030268	Klp10A	Vap33GFP1|Vap33GFP2|Vap33GFP3	2|0|0	2	3	0.02	0.08|0.00|0.00	1|1|2	0.0253	0.076	0.5781
Vap33GFP	FBgn0001091	Gapdh1	Vap33GFP1|Vap33GFP2|Vap33GFP3	2|4|2	8	3	0.03	0.00|0.07|0.00	1|2|4	0.0243	0.071	0.5787
Vap33GFP	FBgn0036258	eIF3l	Vap33GFP1|Vap33GFP2|Vap33GFP3	3|3|0	6	3	0.02	0.04|0.04|0.00	3|0|3	0.024	0.037	0.5794
Vap33GFP	FBgn0028479	Mtpalpha	Vap33GFP1|Vap33GFP2|Vap33GFP3	26|26|32	84	3	0.03	0.00|0.00|0.07	20|23|0	0.023	0.069	0.5808
Vap33GFP	FBgn0263396	sqd	Vap33GFP1|Vap33GFP2|Vap33GFP3	3|5|1	9	3	0.03	0.00|0.07|0.00	3|3|3	0.023	0.065	0.5808
Vap33GFP	FBgn0001612	Grip91	Vap33GFP1|Vap33GFP2|Vap33GFP3	4|3|2	9	3	0.02	0.05|0.02|0.00	3|3|1	0.021	0.047	0.5821
Vap33GFP	FBgn0029512	Aos1	Vap33GFP1|Vap33GFP2|Vap33GFP3	1|3|2	6	3	0.02	0.00|0.05|0.01	1|2|3	0.021	0.052	0.5821
Vap33GFP	FBgn0052113	Vps13D	Vap33GFP1|Vap33GFP2|Vap33GFP3	2|0|0	2	3	0.01	0.06|0.00|0.00	0|0|0	0.021	0.063	0.5828
Vap33GFP	FBgn0028473	Non1	Vap33GFP1|Vap33GFP2|Vap33GFP3	2|1|3	6	3	0.02	0.01|0.00|0.05	5|1|0	0.0203	0.05	0.5835
Vap33GFP	FBgn0037328	RpL35A	Vap33GFP1|Vap33GFP2|Vap33GFP3	3|0|5	8	3	0.03	0.00|0.00|0.06	4|5|0	0.0197	0.057	0.5842
Vap33GFP	FBgn0260648	Rrp40	Vap33GFP1|Vap33GFP2|Vap33GFP3	2|3|2	7	3	0.02	0.01|0.05|0.01	2|2|2	0.0193	0.045	0.5848
Vap33GFP	FBgn0015283	Rpn10	Vap33GFP1|Vap33GFP2|Vap33GFP3	2|2|1	5	3	0.02	0.03|0.02|0.00	2|2|1	0.0187	0.028	0.5855
Vap33GFP	FBgn0261797	Dhc64C	Vap33GFP1|Vap33GFP2|Vap33GFP3	0|0|2	2	3	0.02	0.00|0.00|0.05	0|0|0	0.0167	0.05	0.5862
Vap33GFP	FBgn0001226	Hsp27	Vap33GFP1|Vap33GFP2|Vap33GFP3	4|9|8	21	3	0.01	0.00|0.04|0.01	7|8|0	0.0163	0.037	0.5869
Vap33GFP	FBgn0261596	RpS24	Vap33GFP1|Vap33GFP2|Vap33GFP3	0|3|0	3	3	0.02	0.00|0.05|0.00	2|4|0	0.016	0.048	0.5882
Vap33GFP	FBgn0261574	kug	Vap33GFP1|Vap33GFP2|Vap33GFP3	0|0|2	2	3	0.02	0.00|0.00|0.05	0|0|0	0.016	0.048	0.5882
Vap33GFP	FBgn0034654	eIF3k	Vap33GFP1|Vap33GFP2|Vap33GFP3	1|1|2	4	3	0.02	0.00|0.01|0.04	2|1|2	0.0157	0.038	0.5895
Vap33GFP	FBgn0261800	LanB1	Vap33GFP1|Vap33GFP2|Vap33GFP3	3|0|0	3	3	0.01	0.05|0.00|0.00	6|0|0	0.0157	0.047	0.5895
Vap33GFP	FBgn0031677	CG14036	Vap33GFP1|Vap33GFP2|Vap33GFP3	1|2|1	4	3	0.02	0.00|0.04|0.01	1|2|2	0.015	0.035	0.5902
Vap33GFP	FBgn0030239	CG17333	Vap33GFP1|Vap33GFP2|Vap33GFP3	5|5|0	10	3	0.02	0.02|0.02|0.00	4|3|2	0.0143	0.022	0.5908
Vap33GFP	FBgn0010213	Sod2	Vap33GFP1|Vap33GFP2|Vap33GFP3	1|1|2	4	3	0.01	0.01|0.01|0.03	1|2|2	0.014	0.028	0.5915
Vap33GFP	FBgn0263740	eIF2gamma	Vap33GFP1|Vap33GFP2|Vap33GFP3	7|6|9	22	3	0.01	0.00|0.00|0.04	7|4|3	0.013	0.037	0.5922
Vap33GFP	FBgn0037878	CG6693	Vap33GFP1|Vap33GFP2|Vap33GFP3	0|2|0	2	3	0.01	0.00|0.04|0.00	3|2|0	0.0127	0.038	0.5928
Vap33GFP	FBgn0013276	Hsp70Ab	Vap33GFP1|Vap33GFP2|Vap33GFP3	6|7|7	20	3	0.01	0.00|0.02|0.02	6|6|0	0.0123	0.018	0.5935
Vap33GFP	FBgn0000253	Cam	Vap33GFP1|Vap33GFP2|Vap33GFP3	4|3|1	8	3	0.01	0.03|0.01|0.00	3|5|0	0.012	0.029	0.5941
Vap33GFP	FBgn0039735	Nph	Vap33GFP1|Vap33GFP2|Vap33GFP3	5|3|3	11	3	0.01	0.03|0.00|0.00	3|4|2	0.0117	0.034	0.5954
Vap33GFP	FBgn0032244	RfC3	Vap33GFP1|Vap33GFP2|Vap33GFP3	4|4|3	11	3	0.01	0.02|0.02|0.00	4|2|2	0.0117	0.017	0.5954
Vap33GFP	FBgn0000043	Act42A	Vap33GFP1|Vap33GFP2|Vap33GFP3	11|4|4	19	3	0.01	0.03|0.00|0.00	7|4|5	0.011	0.033	0.5961
Vap33GFP	FBgn0004901	Prat	Vap33GFP1|Vap33GFP2|Vap33GFP3	2|1|1	4	3	0.01	0.03|0.00|0.00	3|1|1	0.0103	0.027	0.5967
Vap33GFP	FBgn0037371	Sym	Vap33GFP1|Vap33GFP2|Vap33GFP3	3|1|0	4	3	0.01	0.03|0.00|0.00	3|1|2	0.01	0.03	0.5974
Vap33GFP	FBgn0267385	PyK	Vap33GFP1|Vap33GFP2|Vap33GFP3	30|21|16	67	3	0.01	0.03|0.00|0.00	16|13|15	0.0093	0.028	0.598
Vap33GFP	FBgn0023167	SmD3	Vap33GFP1|Vap33GFP2|Vap33GFP3	3|3|2	8	3	0.01	0.02|0.01|0.00	3|3|1	0.009	0.015	0.5993
Vap33GFP	FBgn0015221	Fer2LCH	Vap33GFP1|Vap33GFP2|Vap33GFP3	2|2|2	6	3	0.01	0.01|0.01|0.01	2|2|2	0.009	0.013	0.5993
Vap33GFP	FBgn0286786	hoip	Vap33GFP1|Vap33GFP2|Vap33GFP3	3|4|2	9	3	0.01	0.00|0.02|0.00	3|2|3	0.0087	0.022	0.5999
Vap33GFP	FBgn0283508	nw	Vap33GFP1|Vap33GFP2|Vap33GFP3	2|2|2	6	3	0.01	0.01|0.01|0.01	2|2|2	0.0083	0.009	0.6006
Vap33GFP	FBgn0004227	nonA	Vap33GFP1|Vap33GFP2|Vap33GFP3	4|3|5	12	3	0.01	0.00|0.00|0.02	6|2|1	0.008	0.021	0.6012
Vap33GFP	FBgn0033160	Dhx15	Vap33GFP1|Vap33GFP2|Vap33GFP3	13|8|7	28	3	0.01	0.02|0.00|0.00	13|7|0	0.0077	0.023	0.6025
Vap33GFP	FBgn0263979	Caf1-55	Vap33GFP1|Vap33GFP2|Vap33GFP3	6|2|0	8	3	0.01	0.02|0.00|0.00	5|4|2	0.0077	0.023	0.6025
Vap33GFP	FBgn0263594	lost	Vap33GFP1|Vap33GFP2|Vap33GFP3	8|12|10	30	3	0.01	0.00|0.02|0.00	10|9|0	0.007	0.021	0.6044
Vap33GFP	FBgn0051992	gw	Vap33GFP1|Vap33GFP2|Vap33GFP3	3|4|0	7	3	0.01	0.00|0.02|0.00	4|3|1	0.007	0.018	0.6044
Vap33GFP	FBgn0038914	fit	Vap33GFP1|Vap33GFP2|Vap33GFP3	2|2|1	5	3	0.01	0.01|0.01|0.00	3|2|1	0.007	0.011	0.6044
Vap33GFP	FBgn0039073	CG4408	Vap33GFP1|Vap33GFP2|Vap33GFP3	0|2|1	3	3	0.01	0.00|0.02|0.01	2|2|1	0.007	0.015	0.605
Vap33GFP	FBgn0002924	ncd	Vap33GFP1|Vap33GFP2|Vap33GFP3	3|11|5	19	3	0.01	0.00|0.02|0.00	7|6|5	0.0067	0.02	0.6056
Vap33GFP	FBgn0262601	SmB	Vap33GFP1|Vap33GFP2|Vap33GFP3	2|3|3	8	3	0	0.00|0.01|0.01	4|2|1	0.0067	0.012	0.6062
Vap33GFP	FBgn0000565	MsrA	Vap33GFP1|Vap33GFP2|Vap33GFP3	2|3|2	7	3	0.01	0.01|0.01|0.00	2|1|4	0.0063	0.012	0.6069
Vap33GFP	FBgn0030329	prtp	Vap33GFP1|Vap33GFP2|Vap33GFP3	3|2|3	8	3	0.01	0.01|0.00|0.01	3|2|2	0.006	0.009	0.6075
Vap33GFP	FBgn0020496	CtBP	Vap33GFP1|Vap33GFP2|Vap33GFP3	3|3|2	8	3	0.01	0.00|0.01|0.00	3|2|3	0.005	0.008	0.6093
Vap33GFP	FBgn0034035	CG8207	Vap33GFP1|Vap33GFP2|Vap33GFP3	1|3|1	5	3	0	0.00|0.02|0.00	2|2|3	0.005	0.015	0.6093
Vap33GFP	FBgn0250746	Prosbeta7	Vap33GFP1|Vap33GFP2|Vap33GFP3	0|4|1	5	3	0	0.00|0.02|0.00	5|4|0	0.005	0.015	0.6093
Vap33GFP	FBgn0039562	Gp93	Vap33GFP1|Vap33GFP2|Vap33GFP3	0|4|3	7	3	0.01	0.00|0.01|0.00	2|3|3	0.0047	0.013	0.6112
Vap33GFP	FBgn0031003	CG7889	Vap33GFP1|Vap33GFP2|Vap33GFP3	2|0|2	4	3	0	0.01|0.00|0.01	2|2|2	0.0047	0.007	0.6112
Vap33GFP	FBgn0031143	CG1532	Vap33GFP1|Vap33GFP2|Vap33GFP3	0|4|0	4	3	0	0.00|0.01|0.00	6|3|0	0.0047	0.014	0.6112
Vap33GFP	FBgn0037891	CG5214	Vap33GFP1|Vap33GFP2|Vap33GFP3	5|6|5	16	3	0	0.00|0.01|0.00	4|2|5	0.0043	0.01	0.613
Vap33GFP	FBgn0032518	RpL24	Vap33GFP1|Vap33GFP2|Vap33GFP3	2|6|5	13	3	0	0.00|0.01|0.00	4|6|3	0.0043	0.011	0.613
Vap33GFP	FBgn0036641	Smn	Vap33GFP1|Vap33GFP2|Vap33GFP3	3|1|2	6	3	0.01	0.01|0.00|0.00	2|4|1	0.0043	0.01	0.613
Vap33GFP	FBgn0041188	Atx2	Vap33GFP1|Vap33GFP2|Vap33GFP3	2|1|0	3	3	0	0.01|0.00|0.00	3|2|1	0.0037	0.009	0.6136
Vap33GFP	FBgn0003517	sta	Vap33GFP1|Vap33GFP2|Vap33GFP3	7|7|3	17	3	0.01	0.01|0.01|0.00	5|4|4	0.0033	0.005	0.616
Vap33GFP	FBgn0004587	B52	Vap33GFP1|Vap33GFP2|Vap33GFP3	3|3|6	12	3	0	0.00|0.00|0.01	5|3|3	0.0033	0.01	0.616
Vap33GFP	FBgn0260985	RfC4	Vap33GFP1|Vap33GFP2|Vap33GFP3	3|3|1	7	3	0.01	0.01|0.01|0.00	5|2|1	0.0033	0.005	0.616
Vap33GFP	FBgn0037087	CG7519	Vap33GFP1|Vap33GFP2|Vap33GFP3	1|2|0	3	3	0.01	0.00|0.01|0.00	4|2|0	0.0033	0.009	0.616
Vap33GFP	FBgn0037643	ScsbetaA	Vap33GFP1|Vap33GFP2|Vap33GFP3	11|11|12	34	3	0	0.00|0.00|0.01	8|5|6	0.003	0.006	0.6178
Vap33GFP	FBgn0033886	Rpn13	Vap33GFP1|Vap33GFP2|Vap33GFP3	1|3|2	6	3	0	0.00|0.01|0.00	4|2|1	0.003	0.008	0.6166
Vap33GFP	FBgn0038964	Nop56	Vap33GFP1|Vap33GFP2|Vap33GFP3	1|1|2	4	3	0	0.00|0.00|0.01	2|1|3	0.003	0.006	0.6178
Vap33GFP	FBgn0002626	RpL32	Vap33GFP1|Vap33GFP2|Vap33GFP3	1|4|2	7	3	0	0.00|0.01|0.00	5|3|1	0.0027	0.008	0.6195
Vap33GFP	FBgn0025678	CaBP1	Vap33GFP1|Vap33GFP2|Vap33GFP3	3|2|1	6	3	0	0.01|0.00|0.00	3|2|2	0.0027	0.007	0.6195
Vap33GFP	FBgn0032454	CG5787	Vap33GFP1|Vap33GFP2|Vap33GFP3	1|1|2	4	3	0	0.00|0.00|0.01	2|0|4	0.0027	0.005	0.6195
Vap33GFP	FBgn0266599	Hsc70-4	Vap33GFP1|Vap33GFP2|Vap33GFP3	63|86|75	224	3	0	0.00|0.01|0.00	54|53|7	0.0023	0.007	0.6213
Vap33GFP	FBgn0027330	l(1)G0020	Vap33GFP1|Vap33GFP2|Vap33GFP3	1|2|1	4	3	0	0.00|0.01|0.00	3|1|2	0.0023	0.007	0.6213
Vap33GFP	FBgn0033235	CG8728	Vap33GFP1|Vap33GFP2|Vap33GFP3	1|3|0	4	3	0	0.00|0.01|0.00	3|3|1	0.0023	0.007	0.6213
Vap33GFP	FBgn0028737	eEF1beta	Vap33GFP1|Vap33GFP2|Vap33GFP3	7|11|5	23	3	0	0.00|0.01|0.00	6|9|4	0.002	0.006	0.6236
Vap33GFP	FBgn0261396	Rpn3	Vap33GFP1|Vap33GFP2|Vap33GFP3	5|6|8	19	3	0	0.00|0.00|0.01	6|6|2	0.002	0.006	0.6236
Vap33GFP	FBgn0031390	tho2	Vap33GFP1|Vap33GFP2|Vap33GFP3	2|3|0	5	3	0	0.00|0.01|0.00	6|2|0	0.002	0.006	0.6236
Vap33GFP	FBgn0031256	shv	Vap33GFP1|Vap33GFP2|Vap33GFP3	0|2|0	2	3	0	0.00|0.01|0.00	4|3|0	0.002	0.006	0.6236
Vap33GFP	FBgn0030136	RpS28b	Vap33GFP1|Vap33GFP2|Vap33GFP3	6|5|3	14	3	0	0.01|0.00|0.00	4|6|3	0.0017	0.005	0.6264
Vap33GFP	FBgn0250850	rig	Vap33GFP1|Vap33GFP2|Vap33GFP3	4|5|3	12	3	0	0.00|0.00|0.00	4|3|3	0.0017	0.004	0.6264
Vap33GFP	FBgn0032198	eEF1delta	Vap33GFP1|Vap33GFP2|Vap33GFP3	2|3|0	5	3	0	0.00|0.00|0.00	3|3|2	0.0017	0.004	0.6264
Vap33GFP	FBgn0000146	aub	Vap33GFP1|Vap33GFP2|Vap33GFP3	0|3|2	5	3	0	0.00|0.01|0.00	5|2|2	0.0017	0.005	0.6264
Vap33GFP	FBgn0038473	Ns1	Vap33GFP1|Vap33GFP2|Vap33GFP3	0|2|0	2	3	0	0.00|0.01|0.00	5|0|1	0.0017	0.005	0.6264
Vap33GFP	FBgn0261439	SdhA	Vap33GFP1|Vap33GFP2|Vap33GFP3	19|28|21	68	3	0	0.00|0.00|0.00	24|19|0	0.0013	0.004	0.6293
Vap33GFP	FBgn0003447	sn	Vap33GFP1|Vap33GFP2|Vap33GFP3	9|6|3	18	3	0	0.00|0.00|0.00	8|4|4	0.0013	0.004	0.6293
Vap33GFP	FBgn0039635	Pdhb	Vap33GFP1|Vap33GFP2|Vap33GFP3	5|7|5	17	3	0	0.00|0.00|0.00	4|5|5	0.0013	0.004	0.6293
Vap33GFP	FBgn0034181	CG8963	Vap33GFP1|Vap33GFP2|Vap33GFP3	2|4|0	6	3	0	0.00|0.00|0.00	4|5|0	0.0013	0.004	0.6293
Vap33GFP	FBgn0039697	CG7834	Vap33GFP1|Vap33GFP2|Vap33GFP3	3|0|0	3	3	0	0.00|0.00|0.00	3|2|3	0.0013	0.004	0.6293
Vap33GFP	FBgn0010412	RpS19a	Vap33GFP1|Vap33GFP2|Vap33GFP3	7|9|6	22	3	0	0.00|0.00|0.00	5|4|7	0.001	0.003	0.632
Vap33GFP	FBgn0020618	Rack1	Vap33GFP1|Vap33GFP2|Vap33GFP3	12|4|6	22	3	0	0.00|0.00|0.00	9|5|6	0.001	0.003	0.632
Vap33GFP	FBgn0001124	Got1	Vap33GFP1|Vap33GFP2|Vap33GFP3	4|4|5	13	3	0	0.00|0.00|0.00	5|3|3	0.001	0.002	0.632
Vap33GFP	FBgn0027580	PCB	Vap33GFP1|Vap33GFP2|Vap33GFP3	2|3|2	7	3	0	0.00|0.00|0.00	3|2|3	0.001	0.003	0.632
Vap33GFP	FBgn0011016	SsRbeta	Vap33GFP1|Vap33GFP2|Vap33GFP3	3|2|2	7	3	0	0.00|0.00|0.00	3|3|2	0.001	0.003	0.632
Vap33GFP	FBgn0027066	Eb1	Vap33GFP1|Vap33GFP2|Vap33GFP3	6|4|6	16	3	0	0.00|0.00|0.00	8|0|6	0.0007	0.001	0.6348
Vap33GFP	FBgn0031313	CG5080	Vap33GFP1|Vap33GFP2|Vap33GFP3	4|0|6	10	3	0	0.00|0.00|0.00	12|1|0	0.0007	0.002	0.6348
Vap33GFP	FBgn0261789	SmD2	Vap33GFP1|Vap33GFP2|Vap33GFP3	4|3|2	9	3	0	0.00|0.00|0.00	3|4|3	0.0007	0.001	0.6348
Vap33GFP	FBgn0004687	Mlc-c	Vap33GFP1|Vap33GFP2|Vap33GFP3	2|2|2	6	3	0	0.00|0.00|0.00	5|2|1	0.0007	0.001	0.6348
Vap33GFP	FBgn0038578	MED17	Vap33GFP1|Vap33GFP2|Vap33GFP3	0|2|0	2	3	0	0.00|0.00|0.00	5|2|0	0.0007	0.002	0.6348
Vap33GFP	FBgn0027291	Idh3a	Vap33GFP1|Vap33GFP2|Vap33GFP3	22|28|13	63	3	0	0.00|0.00|0.00	14|18|12	0.0003	0.001	0.6448
Vap33GFP	FBgn0028700	RfC38	Vap33GFP1|Vap33GFP2|Vap33GFP3	9|9|6	24	3	0	0.00|0.00|0.00	9|7|3	0.0003	0.001	0.6448
Vap33GFP	FBgn0000261	Cat	Vap33GFP1|Vap33GFP2|Vap33GFP3	10|6|7	23	3	0	0.00|0.00|0.00	8|6|7	0.0003	0.001	0.6448
Vap33GFP	FBgn0015282	Rpt2	Vap33GFP1|Vap33GFP2|Vap33GFP3	8|6|8	22	3	0	0.00|0.00|0.00	9|6|1	0.0003	0.001	0.6448
Vap33GFP	FBgn0040493	grsm	Vap33GFP1|Vap33GFP2|Vap33GFP3	10|4|5	19	3	0	0.00|0.00|0.00	8|4|6	0.0003	0.001	0.6448
Vap33GFP	FBgn0028691	Rpn9	Vap33GFP1|Vap33GFP2|Vap33GFP3	7|6|5	18	3	0	0.00|0.00|0.00	5|5|3	0.0003	0.001	0.6448
Vap33GFP	FBgn0000316	cin	Vap33GFP1|Vap33GFP2|Vap33GFP3	6|6|4	16	3	0	0.00|0.00|0.00	10|4|0	0.0003	0.001	0.6448
Vap33GFP	FBgn0038080	CG12279	Vap33GFP1|Vap33GFP2|Vap33GFP3	7|5|4	16	3	0	0.00|0.00|0.00	5|4|5	0.0003	0.001	0.6448
Vap33GFP	FBgn0040077	primo-1	Vap33GFP1|Vap33GFP2|Vap33GFP3	4|6|4	14	3	0	0.00|0.00|0.00	6|5|2	0.0003	0.001	0.6448
Vap33GFP	FBgn0026430	Grip84	Vap33GFP1|Vap33GFP2|Vap33GFP3	3|6|4	13	3	0	0.00|0.00|0.00	4|6|3	0.0003	0.001	0.6448
Vap33GFP	FBgn0037372	CG2091	Vap33GFP1|Vap33GFP2|Vap33GFP3	6|4|3	13	3	0	0.00|0.00|0.00	5|6|3	0.0003	0.001	0.6448
Vap33GFP	FBgn0013325	RpL11	Vap33GFP1|Vap33GFP2|Vap33GFP3	4|7|2	13	3	0	0.00|0.00|0.00	7|5|2	0.0003	0.001	0.6448
Vap33GFP	FBgn0038046	CG5641	Vap33GFP1|Vap33GFP2|Vap33GFP3	5|1|0	6	3	0	0.00|0.00|0.00	7|5|1	0.0003	0.001	0.6448
Vap33GFP	FBgn0039379	CG5886	Vap33GFP1|Vap33GFP2|Vap33GFP3	1|2|2	5	3	0	0.00|0.00|0.00	6|5|0	0.0003	0.001	0.6448
Vap33GFP	FBgn0015778	rin	Vap33GFP1|Vap33GFP2|Vap33GFP3	1|3|0	4	3	0	0.00|0.00|0.00	3|2|4	0.0003	0.001	0.6448
Vap33GFP	FBgn0261387	CG17528	Vap33GFP1|Vap33GFP2|Vap33GFP3	3|0|1	4	3	0	0.00|0.00|0.00	5|2|1	0.0003	0.001	0.6448
Vap33GFP	FBgn0022959	yps	Vap33GFP1|Vap33GFP2|Vap33GFP3	1|0|3	4	3	0	0.00|0.00|0.00	6|3|3	0.0003	0.001	0.6448
Vap33GFP	FBgn0266452	CTPsyn	Vap33GFP1|Vap33GFP2|Vap33GFP3	2|1|0	3	3	0	0.00|0.00|0.00	6|3|0	0.0003	0.001	0.6448
Vap33GFP	FBgn0266581	pit	Vap33GFP1|Vap33GFP2|Vap33GFP3	0|2|0	2	3	0	0.00|0.00|0.00	6|0|1	0.0003	0.001	0.6448
Vap33GFP	FBgn0002622	RpS3	Vap33GFP1|Vap33GFP2|Vap33GFP3	52|43|58	153	3	0	0.00|0.00|0.00	41|21|26	0	0	0.9053
Vap33GFP	FBgn0000557	eEF1alpha2	Vap33GFP1|Vap33GFP2|Vap33GFP3	37|45|41	123	3	0	0.00|0.00|0.00	33|27|28	0	0	0.9053
Vap33GFP	FBgn0004045	Yp1	Vap33GFP1|Vap33GFP2|Vap33GFP3	32|38|22	92	3	0	0.00|0.00|0.00	28|25|18	0	0	0.9053
Vap33GFP	FBgn0017545	RpS3A	Vap33GFP1|Vap33GFP2|Vap33GFP3	27|30|34	91	3	0	0.00|0.00|0.00	64|36|31	0	0	0.9053
Vap33GFP	FBgn0003261	Rm62	Vap33GFP1|Vap33GFP2|Vap33GFP3	28|39|23	90	3	0	0.00|0.00|0.00	33|27|16	0	0	0.9053
Vap33GFP	FBgn0027086	IleRS	Vap33GFP1|Vap33GFP2|Vap33GFP3	25|37|21	83	3	0	0.00|0.00|0.00	30|20|32	0	0	0.9053
Vap33GFP	FBgn0039302	Nup358	Vap33GFP1|Vap33GFP2|Vap33GFP3	31|42|9	82	3	0	0.00|0.00|0.00	47|44|15	0	0	0.9053
Vap33GFP	FBgn0000319	Chc	Vap33GFP1|Vap33GFP2|Vap33GFP3	35|28|17	80	3	0	0.00|0.00|0.00	31|22|33	0	0	0.9053
Vap33GFP	FBgn0020370	TppII	Vap33GFP1|Vap33GFP2|Vap33GFP3	25|28|27	80	3	0	0.00|0.00|0.00	43|32|41	0	0	0.9053
Vap33GFP	FBgn0023143	Uba1	Vap33GFP1|Vap33GFP2|Vap33GFP3	33|30|16	79	3	0	0.00|0.00|0.00	22|14|27	0	0	0.9053
Vap33GFP	FBgn0004047	Yp3	Vap33GFP1|Vap33GFP2|Vap33GFP3	31|32|16	79	3	0	0.00|0.00|0.00	26|19|13	0	0	0.9053
Vap33GFP	FBgn0016687	Nurf-38	Vap33GFP1|Vap33GFP2|Vap33GFP3	29|27|20	76	3	0	0.00|0.00|0.00	24|23|12	0	0	0.9053
Vap33GFP	FBgn0003279	RpL4	Vap33GFP1|Vap33GFP2|Vap33GFP3	25|29|21	75	3	0	0.00|0.00|0.00	34|20|13	0	0	0.9053
Vap33GFP	FBgn0000045	Act79B	Vap33GFP1|Vap33GFP2|Vap33GFP3	50|7|16	73	3	0	0.00|0.00|0.00	21|19|25	0	0	0.9053
Vap33GFP	FBgn0026372	RpL23A	Vap33GFP1|Vap33GFP2|Vap33GFP3	24|29|19	72	3	0	0.00|0.00|0.00	24|28|19	0	0	0.9053
Vap33GFP	FBgn0037979	GCC185	Vap33GFP1|Vap33GFP2|Vap33GFP3	16|31|23	70	3	0	0.00|0.00|0.00	33|28|36	0	0	0.9053
Vap33GFP	FBgn0000100	RpLP0	Vap33GFP1|Vap33GFP2|Vap33GFP3	25|18|23	66	3	0	0.00|0.00|0.00	34|21|23	0	0	0.9053
Vap33GFP	FBgn0265297	pAbp	Vap33GFP1|Vap33GFP2|Vap33GFP3	18|25|21	64	3	0	0.00|0.00|0.00	36|29|12	0	0	0.9053
Vap33GFP	FBgn0284245	eEF1alpha1	Vap33GFP1|Vap33GFP2|Vap33GFP3	23|17|16	56	3	0	0.00|0.00|0.00	30|9|7	0	0	0.9053
Vap33GFP	FBgn0265434	zip	Vap33GFP1|Vap33GFP2|Vap33GFP3	10|17|29	56	3	0	0.00|0.00|0.00	52|20|39	0	0	0.9053
Vap33GFP	FBgn0023213	eIF4G1	Vap33GFP1|Vap33GFP2|Vap33GFP3	24|20|7	51	3	0	0.00|0.00|0.00	27|15|18	0	0	0.9053
Vap33GFP	FBgn0038535	alt	Vap33GFP1|Vap33GFP2|Vap33GFP3	19|19|12	50	3	0	0.00|0.00|0.00	18|16|22	0	0	0.9053
Vap33GFP	FBgn0011284	RpS4	Vap33GFP1|Vap33GFP2|Vap33GFP3	14|19|17	50	3	0	0.00|0.00|0.00	35|23|12	0	0	0.9053
Vap33GFP	FBgn0010411	RpS18	Vap33GFP1|Vap33GFP2|Vap33GFP3	11|22|15	48	3	0	0.00|0.00|0.00	19|12|7	0	0	0.9053
Vap33GFP	FBgn0027090	GlnRS	Vap33GFP1|Vap33GFP2|Vap33GFP3	11|17|19	47	3	0	0.00|0.00|0.00	12|10|10	0	0	0.9053
Vap33GFP	FBgn0034743	RpS16	Vap33GFP1|Vap33GFP2|Vap33GFP3	16|16|15	47	3	0	0.00|0.00|0.00	20|14|11	0	0	0.9053
Vap33GFP	FBgn0014026	RpL7A	Vap33GFP1|Vap33GFP2|Vap33GFP3	14|17|16	47	3	0	0.00|0.00|0.00	21|18|21	0	0	0.9053
Vap33GFP	FBgn0011272	RpL13	Vap33GFP1|Vap33GFP2|Vap33GFP3	15|19|12	46	3	0	0.00|0.00|0.00	17|18|10	0	0	0.9053
Vap33GFP	FBgn0005593	RpL7	Vap33GFP1|Vap33GFP2|Vap33GFP3	13|19|14	46	3	0	0.00|0.00|0.00	32|22|20	0	0	0.9053
Vap33GFP	FBgn0020910	RpL3	Vap33GFP1|Vap33GFP2|Vap33GFP3	10|11|24	45	3	0	0.00|0.00|0.00	23|9|18	0	0	0.9053
Vap33GFP	FBgn0030114	CG17754	Vap33GFP1|Vap33GFP2|Vap33GFP3	6|21|18	45	3	0	0.00|0.00|0.00	43|44|4	0	0	0.9053
Vap33GFP	FBgn0261243	Psa	Vap33GFP1|Vap33GFP2|Vap33GFP3	22|14|7	43	3	0	0.00|0.00|0.00	15|12|18	0	0	0.9053
Vap33GFP	FBgn0039713	RpS8	Vap33GFP1|Vap33GFP2|Vap33GFP3	11|14|17	42	3	0	0.00|0.00|0.00	21|14|11	0	0	0.9053
Vap33GFP	FBgn0036213	RpL10Ab	Vap33GFP1|Vap33GFP2|Vap33GFP3	11|16|13	40	3	0	0.00|0.00|0.00	14|11|12	0	0	0.9053
Vap33GFP	FBgn0037249	eIF3a	Vap33GFP1|Vap33GFP2|Vap33GFP3	14|18|8	40	3	0	0.00|0.00|0.00	16|11|17	0	0	0.9053
Vap33GFP	FBgn0004403	RpS14a	Vap33GFP1|Vap33GFP2|Vap33GFP3	12|14|14	40	3	0	0.00|0.00|0.00	17|12|10	0	0	0.9053
Vap33GFP	FBgn0015756	RpL9	Vap33GFP1|Vap33GFP2|Vap33GFP3	12|17|11	40	3	0	0.00|0.00|0.00	22|17|8	0	0	0.9053
Vap33GFP	FBgn0261602	RpL8	Vap33GFP1|Vap33GFP2|Vap33GFP3	10|15|13	38	3	0	0.00|0.00|0.00	17|9|7	0	0	0.9053
Vap33GFP	FBgn0064225	RpL5	Vap33GFP1|Vap33GFP2|Vap33GFP3	11|10|16	37	3	0	0.00|0.00|0.00	16|11|7	0	0	0.9053
Vap33GFP	FBgn0035644	DNApol-epsilon58	Vap33GFP1|Vap33GFP2|Vap33GFP3	14|13|9	36	3	0	0.00|0.00|0.00	13|8|4	0	0	0.9053
Vap33GFP	FBgn0029176	eEF1gamma	Vap33GFP1|Vap33GFP2|Vap33GFP3	11|13|11	35	3	0	0.00|0.00|0.00	16|15|11	0	0	0.9053
Vap33GFP	FBgn0086355	Tpi	Vap33GFP1|Vap33GFP2|Vap33GFP3	14|12|8	34	3	0	0.00|0.00|0.00	10|9|12	0	0	0.9053
Vap33GFP	FBgn0017579	RpL14	Vap33GFP1|Vap33GFP2|Vap33GFP3	9|14|11	34	3	0	0.00|0.00|0.00	11|13|8	0	0	0.9053
Vap33GFP	FBgn0086254	Akr1B	Vap33GFP1|Vap33GFP2|Vap33GFP3	16|10|8	34	3	0	0.00|0.00|0.00	14|12|9	0	0	0.9053
Vap33GFP	FBgn0039857	RpL6	Vap33GFP1|Vap33GFP2|Vap33GFP3	13|12|9	34	3	0	0.00|0.00|0.00	15|10|9	0	0	0.9053
Vap33GFP	FBgn0266064	GlyS	Vap33GFP1|Vap33GFP2|Vap33GFP3	10|14|8	32	3	0	0.00|0.00|0.00	13|13|0	0	0	0.9053
Vap33GFP	FBgn0012036	Aldh	Vap33GFP1|Vap33GFP2|Vap33GFP3	12|13|7	32	3	0	0.00|0.00|0.00	13|7|2	0	0	0.9053
Vap33GFP	FBgn0013756	Mtor	Vap33GFP1|Vap33GFP2|Vap33GFP3	8|16|8	32	3	0	0.00|0.00|0.00	23|20|0	0	0	0.9053
Vap33GFP	FBgn0264695	Mhc	Vap33GFP1|Vap33GFP2|Vap33GFP3	1|0|31	32	3	0	0.00|0.00|0.00	26|0|63	0	0	0.9053
Vap33GFP	FBgn0285926	Imp	Vap33GFP1|Vap33GFP2|Vap33GFP3	11|10|11	32	3	0	0.00|0.00|0.00	34|7|0	0	0	0.9053
Vap33GFP	FBgn0283658	muc	Vap33GFP1|Vap33GFP2|Vap33GFP3	11|8|13	32	3	0	0.00|0.00|0.00	9|10|13	0	0	0.9053
Vap33GFP	FBgn0285950	RpL19	Vap33GFP1|Vap33GFP2|Vap33GFP3	8|16|7	31	3	0	0.00|0.00|0.00	10|14|7	0	0	0.9053
Vap33GFP	FBgn0014028	SdhB	Vap33GFP1|Vap33GFP2|Vap33GFP3	8|13|10	31	3	0	0.00|0.00|0.00	9|16|7	0	0	0.9053
Vap33GFP	FBgn0011703	RnrL	Vap33GFP1|Vap33GFP2|Vap33GFP3	15|9|6	30	3	0	0.00|0.00|0.00	16|10|16	0	0	0.9053
Vap33GFP	FBgn0028685	Rpt4	Vap33GFP1|Vap33GFP2|Vap33GFP3	12|11|7	30	3	0	0.00|0.00|0.00	8|12|3	0	0	0.9053
Vap33GFP	FBgn0010265	RpS13	Vap33GFP1|Vap33GFP2|Vap33GFP3	11|9|9	29	3	0	0.00|0.00|0.00	10|10|9	0	0	0.9053
Vap33GFP	FBgn0039757	RpS7	Vap33GFP1|Vap33GFP2|Vap33GFP3	6|14|9	29	3	0	0.00|0.00|0.00	11|10|5	0	0	0.9053
Vap33GFP	FBgn0040078	pont	Vap33GFP1|Vap33GFP2|Vap33GFP3	10|12|7	29	3	0	0.00|0.00|0.00	11|10|7	0	0	0.9053
Vap33GFP	FBgn0086472	RpS25	Vap33GFP1|Vap33GFP2|Vap33GFP3	10|9|10	29	3	0	0.00|0.00|0.00	12|8|11	0	0	0.9053
Vap33GFP	FBgn0261987	Pxt	Vap33GFP1|Vap33GFP2|Vap33GFP3	1|19|9	29	3	0	0.00|0.00|0.00	19|13|3	0	0	0.9053
Vap33GFP	FBgn0250789	alpha-Spec	Vap33GFP1|Vap33GFP2|Vap33GFP3	10|10|9	29	3	0	0.00|0.00|0.00	20|14|1	0	0	0.9053
Vap33GFP	FBgn0010078	RpL23	Vap33GFP1|Vap33GFP2|Vap33GFP3	8|14|7	29	3	0	0.00|0.00|0.00	9|13|5	0	0	0.9053
Vap33GFP	FBgn0002593	RpLP1	Vap33GFP1|Vap33GFP2|Vap33GFP3	8|11|9	28	3	0	0.00|0.00|0.00	11|11|8	0	0	0.9053
Vap33GFP	FBgn0034237	eIF3b	Vap33GFP1|Vap33GFP2|Vap33GFP3	12|8|7	27	3	0	0.00|0.00|0.00	11|11|7	0	0	0.9053
Vap33GFP	FBgn0028695	Rpn1	Vap33GFP1|Vap33GFP2|Vap33GFP3	11|9|7	27	3	0	0.00|0.00|0.00	11|9|14	0	0	0.9053
Vap33GFP	FBgn0086710	RpL30	Vap33GFP1|Vap33GFP2|Vap33GFP3	10|9|7	26	3	0	0.00|0.00|0.00	8|11|5	0	0	0.9053
Vap33GFP	FBgn0013981	His4r	Vap33GFP1|Vap33GFP2|Vap33GFP3	7|11|7	25	3	0	0.00|0.00|0.00	12|9|9	0	0	0.9053
Vap33GFP	FBgn0028692	Rpn2	Vap33GFP1|Vap33GFP2|Vap33GFP3	10|10|5	25	3	0	0.00|0.00|0.00	15|10|13	0	0	0.9053
Vap33GFP	FBgn0024733	RpL10	Vap33GFP1|Vap33GFP2|Vap33GFP3	11|7|7	25	3	0	0.00|0.00|0.00	8|11|5	0	0	0.9053
Vap33GFP	FBgn0035753	RpL18	Vap33GFP1|Vap33GFP2|Vap33GFP3	9|7|8	24	3	0	0.00|0.00|0.00	10|5|8	0	0	0.9053
Vap33GFP	FBgn0028734	Fmr1	Vap33GFP1|Vap33GFP2|Vap33GFP3	9|14|1	24	3	0	0.00|0.00|0.00	11|13|15	0	0	0.9053
Vap33GFP	FBgn0034618	CG9485	Vap33GFP1|Vap33GFP2|Vap33GFP3	15|3|6	24	3	0	0.00|0.00|0.00	16|9|17	0	0	0.9053
Vap33GFP	FBgn0036825	RpL26	Vap33GFP1|Vap33GFP2|Vap33GFP3	5|7|11	23	3	0	0.00|0.00|0.00	13|6|8	0	0	0.9053
Vap33GFP	FBgn0010409	RpL18A	Vap33GFP1|Vap33GFP2|Vap33GFP3	7|8|7	22	3	0	0.00|0.00|0.00	12|11|4	0	0	0.9053
Vap33GFP	FBgn0034968	RpL12	Vap33GFP1|Vap33GFP2|Vap33GFP3	7|7|8	22	3	0	0.00|0.00|0.00	6|10|10	0	0	0.9053
Vap33GFP	FBgn0250848	26-29-p	Vap33GFP1|Vap33GFP2|Vap33GFP3	8|6|8	22	3	0	0.00|0.00|0.00	6|6|6	0	0	0.9053
Vap33GFP	FBgn0010097	gammaTub37C	Vap33GFP1|Vap33GFP2|Vap33GFP3	8|7|7	22	3	0	0.00|0.00|0.00	6|8|5	0	0	0.9053
Vap33GFP	FBgn0036515	AIMP2	Vap33GFP1|Vap33GFP2|Vap33GFP3	10|8|4	22	3	0	0.00|0.00|0.00	9|5|5	0	0	0.9053
Vap33GFP	FBgn0261119	Prp19	Vap33GFP1|Vap33GFP2|Vap33GFP3	7|6|8	21	3	0	0.00|0.00|0.00	14|6|5	0	0	0.9053
Vap33GFP	FBgn0015288	RpL22	Vap33GFP1|Vap33GFP2|Vap33GFP3	4|9|8	21	3	0	0.00|0.00|0.00	9|0|8	0	0	0.9053
Vap33GFP	FBgn0000455	Dip-C	Vap33GFP1|Vap33GFP2|Vap33GFP3	9|5|6	20	3	0	0.00|0.00|0.00	15|11|7	0	0	0.9053
Vap33GFP	FBgn0038271	UQCR-C1	Vap33GFP1|Vap33GFP2|Vap33GFP3	8|7|5	20	3	0	0.00|0.00|0.00	3|7|6	0	0	0.9053
Vap33GFP	FBgn0032987	RpL21	Vap33GFP1|Vap33GFP2|Vap33GFP3	8|6|6	20	3	0	0.00|0.00|0.00	6|8|5	0	0	0.9053
Vap33GFP	FBgn0035422	RpL28	Vap33GFP1|Vap33GFP2|Vap33GFP3	6|9|4	19	3	0	0.00|0.00|0.00	12|13|8	0	0	0.9053
Vap33GFP	FBgn0264491	how	Vap33GFP1|Vap33GFP2|Vap33GFP3	12|4|2	18	3	0	0.00|0.00|0.00	13|10|8	0	0	0.9053
Vap33GFP	FBgn0025885	Inos	Vap33GFP1|Vap33GFP2|Vap33GFP3	7|4|7	18	3	0	0.00|0.00|0.00	5|11|0	0	0	0.9053
Vap33GFP	FBgn0053868	His2B:CG33868	Vap33GFP1|Vap33GFP2|Vap33GFP3	7|6|5	18	3	0	0.00|0.00|0.00	5|4|6	0	0	0.9053
Vap33GFP	FBgn0004913	Gnf1	Vap33GFP1|Vap33GFP2|Vap33GFP3	7|5|5	17	3	0	0.00|0.00|0.00	13|4|6	0	0	0.9053
Vap33GFP	FBgn0030305	Uba5	Vap33GFP1|Vap33GFP2|Vap33GFP3	6|6|5	17	3	0	0.00|0.00|0.00	5|6|8	0	0	0.9053
Vap33GFP	FBgn0028689	Rpn6	Vap33GFP1|Vap33GFP2|Vap33GFP3	7|5|5	17	3	0	0.00|0.00|0.00	8|5|2	0	0	0.9053
Vap33GFP	FBgn0025716	Bap55	Vap33GFP1|Vap33GFP2|Vap33GFP3	6|7|4	17	3	0	0.00|0.00|0.00	8|9|3	0	0	0.9053
Vap33GFP	FBgn0285949	RpL31	Vap33GFP1|Vap33GFP2|Vap33GFP3	8|4|4	16	3	0	0.00|0.00|0.00	10|2|6	0	0	0.9053
Vap33GFP	FBgn0033912	RpS23	Vap33GFP1|Vap33GFP2|Vap33GFP3	6|7|3	16	3	0	0.00|0.00|0.00	10|7|3	0	0	0.9053
Vap33GFP	FBgn0015790	Rab11	Vap33GFP1|Vap33GFP2|Vap33GFP3	6|5|5	16	3	0	0.00|0.00|0.00	5|5|5	0	0	0.9053
Vap33GFP	FBgn0001225	Hsp26	Vap33GFP1|Vap33GFP2|Vap33GFP3	6|6|4	16	3	0	0.00|0.00|0.00	6|4|4	0	0	0.9053
Vap33GFP	FBgn0028694	Rpn11	Vap33GFP1|Vap33GFP2|Vap33GFP3	8|3|5	16	3	0	0.00|0.00|0.00	7|9|4	0	0	0.9053
Vap33GFP	FBgn0010380	AP-1-2beta	Vap33GFP1|Vap33GFP2|Vap33GFP3	4|9|3	16	3	0	0.00|0.00|0.00	9|8|10	0	0	0.9053
Vap33GFP	FBgn0004867	RpS2	Vap33GFP1|Vap33GFP2|Vap33GFP3	5|6|4	15	3	0	0.00|0.00|0.00	11|9|12	0	0	0.9053
Vap33GFP	FBgn0037377	CG1218	Vap33GFP1|Vap33GFP2|Vap33GFP3	10|3|2	15	3	0	0.00|0.00|0.00	12|7|4	0	0	0.9053
Vap33GFP	FBgn0033555	RpS15Ab	Vap33GFP1|Vap33GFP2|Vap33GFP3	7|3|5	15	3	0	0.00|0.00|0.00	5|5|6	0	0	0.9053
Vap33GFP	FBgn0283477	SF2	Vap33GFP1|Vap33GFP2|Vap33GFP3	4|7|3	14	3	0	0.00|0.00|0.00	7|11|6	0	0	0.9053
Vap33GFP	FBgn0039359	RpL27	Vap33GFP1|Vap33GFP2|Vap33GFP3	7|5|2	14	3	0	0.00|0.00|0.00	7|6|2	0	0	0.9053
Vap33GFP	FBgn0015834	eIF3i	Vap33GFP1|Vap33GFP2|Vap33GFP3	3|2|7	12	3	0	0.00|0.00|0.00	10|2|6	0	0	0.9053
Vap33GFP	FBgn0037351	RpL13A	Vap33GFP1|Vap33GFP2|Vap33GFP3	5|4|3	12	3	0	0.00|0.00|0.00	11|7|7	0	0	0.9053
Vap33GFP	FBgn0264855	AP-2alpha	Vap33GFP1|Vap33GFP2|Vap33GFP3	4|4|4	12	3	0	0.00|0.00|0.00	11|8|13	0	0	0.9053
Vap33GFP	FBgn0042134	Capr	Vap33GFP1|Vap33GFP2|Vap33GFP3	5|7|0	12	3	0	0.00|0.00|0.00	12|6|0	0	0	0.9053
Vap33GFP	FBgn0028687	Rpt1	Vap33GFP1|Vap33GFP2|Vap33GFP3	6|3|3	12	3	0	0.00|0.00|0.00	5|4|4	0	0	0.9053
Vap33GFP	FBgn0010774	Ref1	Vap33GFP1|Vap33GFP2|Vap33GFP3	3|5|4	12	3	0	0.00|0.00|0.00	5|6|3	0	0	0.9053
Vap33GFP	FBgn0004838	Hrb27C	Vap33GFP1|Vap33GFP2|Vap33GFP3	6|4|2	12	3	0	0.00|0.00|0.00	7|3|4	0	0	0.9053
Vap33GFP	FBgn0027783	SMC2	Vap33GFP1|Vap33GFP2|Vap33GFP3	5|3|4	12	3	0	0.00|0.00|0.00	9|8|9	0	0	0.9053
Vap33GFP	FBgn0041775	tral	Vap33GFP1|Vap33GFP2|Vap33GFP3	4|3|4	11	3	0	0.00|0.00|0.00	11|3|0	0	0	0.9053
Vap33GFP	FBgn0004401	Pep	Vap33GFP1|Vap33GFP2|Vap33GFP3	1|5|5	11	3	0	0.00|0.00|0.00	12|8|16	0	0	0.9053
Vap33GFP	FBgn0035720	CG10077	Vap33GFP1|Vap33GFP2|Vap33GFP3	7|4|0	11	3	0	0.00|0.00|0.00	6|5|4	0	0	0.9053
Vap33GFP	FBgn0037686	RpL34b	Vap33GFP1|Vap33GFP2|Vap33GFP3	3|4|4	11	3	0	0.00|0.00|0.00	7|4|7	0	0	0.9053
Vap33GFP	FBgn0033005	CG3107	Vap33GFP1|Vap33GFP2|Vap33GFP3	6|4|1	11	3	0	0.00|0.00|0.00	9|3|4	0	0	0.9053
Vap33GFP	FBgn0259785	pzg	Vap33GFP1|Vap33GFP2|Vap33GFP3	2|4|4	10	3	0	0.00|0.00|0.00	14|6|7	0	0	0.9053
Vap33GFP	FBgn0004066	Prosalpha4	Vap33GFP1|Vap33GFP2|Vap33GFP3	4|3|3	10	3	0	0.00|0.00|0.00	4|4|3	0	0	0.9053
Vap33GFP	FBgn0035162	Sf3b3	Vap33GFP1|Vap33GFP2|Vap33GFP3	2|5|3	10	3	0	0.00|0.00|0.00	5|6|7	0	0	0.9053
Vap33GFP	FBgn0061515	endos	Vap33GFP1|Vap33GFP2|Vap33GFP3	4|2|4	10	3	0	0.00|0.00|0.00	6|6|5	0	0	0.9053
Vap33GFP	FBgn0003410	sina	Vap33GFP1|Vap33GFP2|Vap33GFP3	0|5|5	10	3	0	0.00|0.00|0.00	7|7|6	0	0	0.9053
Vap33GFP	FBgn0020381	Dredd	Vap33GFP1|Vap33GFP2|Vap33GFP3	2|5|3	10	3	0	0.00|0.00|0.00	9|7|2	0	0	0.9053
Vap33GFP	FBgn0263391	hts	Vap33GFP1|Vap33GFP2|Vap33GFP3	5|2|2	9	3	0	0.00|0.00|0.00	11|1|7	0	0	0.9053
Vap33GFP	FBgn0039566	CG4849	Vap33GFP1|Vap33GFP2|Vap33GFP3	3|3|3	9	3	0	0.00|0.00|0.00	3|5|8	0	0	0.9053
Vap33GFP	FBgn0050382	CG30382	Vap33GFP1|Vap33GFP2|Vap33GFP3	3|4|2	9	3	0	0.00|0.00|0.00	4|6|3	0	0	0.9053
Vap33GFP	FBgn0003462	Sod1	Vap33GFP1|Vap33GFP2|Vap33GFP3	5|2|2	9	3	0	0.00|0.00|0.00	6|3|3	0	0	0.9053
Vap33GFP	FBgn0034215	Mtap	Vap33GFP1|Vap33GFP2|Vap33GFP3	2|4|3	9	3	0	0.00|0.00|0.00	7|8|1	0	0	0.9053
Vap33GFP	FBgn0033699	RpS11	Vap33GFP1|Vap33GFP2|Vap33GFP3	3|2|4	9	3	0	0.00|0.00|0.00	8|3|3	0	0	0.9053
Vap33GFP	FBgn0039183	Dis3	Vap33GFP1|Vap33GFP2|Vap33GFP3	3|2|3	8	3	0	0.00|0.00|0.00	10|0|2	0	0	0.9053
Vap33GFP	FBgn0265574	Cdc5	Vap33GFP1|Vap33GFP2|Vap33GFP3	1|5|2	8	3	0	0.00|0.00|0.00	16|9|11	0	0	0.9053
Vap33GFP	FBgn0040075	rept	Vap33GFP1|Vap33GFP2|Vap33GFP3	3|2|3	8	3	0	0.00|0.00|0.00	3|3|3	0	0	0.9053
Vap33GFP	FBgn0033241	CG2915	Vap33GFP1|Vap33GFP2|Vap33GFP3	2|3|3	8	3	0	0.00|0.00|0.00	4|7|4	0	0	0.9053
Vap33GFP	FBgn0002579	RpL36	Vap33GFP1|Vap33GFP2|Vap33GFP3	3|2|3	8	3	0	0.00|0.00|0.00	6|3|3	0	0	0.9053
Vap33GFP	FBgn0029113	Uba2	Vap33GFP1|Vap33GFP2|Vap33GFP3	4|4|0	8	3	0	0.00|0.00|0.00	7|3|3	0	0	0.9053
Vap33GFP	FBgn0020279	lig	Vap33GFP1|Vap33GFP2|Vap33GFP3	6|1|1	8	3	0	0.00|0.00|0.00	7|4|11	0	0	0.9053
Vap33GFP	FBgn0002783	mor	Vap33GFP1|Vap33GFP2|Vap33GFP3	2|4|2	8	3	0	0.00|0.00|0.00	7|4|3	0	0	0.9053
Vap33GFP	FBgn0039182	CG5728	Vap33GFP1|Vap33GFP2|Vap33GFP3	1|4|2	7	3	0	0.00|0.00|0.00	10|4|5	0	0	0.9053
Vap33GFP	FBgn0032050	CG13096	Vap33GFP1|Vap33GFP2|Vap33GFP3	3|1|3	7	3	0	0.00|0.00|0.00	10|9|12	0	0	0.9053
Vap33GFP	FBgn0038108	CG7518	Vap33GFP1|Vap33GFP2|Vap33GFP3	3|2|2	7	3	0	0.00|0.00|0.00	11|6|0	0	0	0.9053
Vap33GFP	FBgn0035726	CG9953	Vap33GFP1|Vap33GFP2|Vap33GFP3	2|3|2	7	3	0	0.00|0.00|0.00	4|2|4	0	0	0.9053
Vap33GFP	FBgn0260484	HIP	Vap33GFP1|Vap33GFP2|Vap33GFP3	3|2|2	7	3	0	0.00|0.00|0.00	4|2|4	0	0	0.9053
Vap33GFP	FBgn0016697	Prosalpha5	Vap33GFP1|Vap33GFP2|Vap33GFP3	2|3|2	7	3	0	0.00|0.00|0.00	4|3|3	0	0	0.9053
Vap33GFP	FBgn0033741	CG8545	Vap33GFP1|Vap33GFP2|Vap33GFP3	3|2|2	7	3	0	0.00|0.00|0.00	4|3|4	0	0	0.9053
Vap33GFP	FBgn0087035	AGO2	Vap33GFP1|Vap33GFP2|Vap33GFP3	3|4|0	7	3	0	0.00|0.00|0.00	4|5|7	0	0	0.9053
Vap33GFP	FBgn0028697	RpL15	Vap33GFP1|Vap33GFP2|Vap33GFP3	0|5|2	7	3	0	0.00|0.00|0.00	9|5|3	0	0	0.9053
Vap33GFP	FBgn0010660	Nup214	Vap33GFP1|Vap33GFP2|Vap33GFP3	3|2|1	6	3	0	0.00|0.00|0.00	4|2|3	0	0	0.9053
Vap33GFP	FBgn0026207	mbo	Vap33GFP1|Vap33GFP2|Vap33GFP3	4|2|0	6	3	0	0.00|0.00|0.00	4|6|4	0	0	0.9053
Vap33GFP	FBgn0250837	dUTPase	Vap33GFP1|Vap33GFP2|Vap33GFP3	3|1|2	6	3	0	0.00|0.00|0.00	5|2|3	0	0	0.9053
Vap33GFP	FBgn0014075	Uggt	Vap33GFP1|Vap33GFP2|Vap33GFP3	2|4|0	6	3	0	0.00|0.00|0.00	5|3|2	0	0	0.9053
Vap33GFP	FBgn0259745	wech	Vap33GFP1|Vap33GFP2|Vap33GFP3	1|3|2	6	3	0	0.00|0.00|0.00	5|6|0	0	0	0.9053
Vap33GFP	FBgn0261618	larp	Vap33GFP1|Vap33GFP2|Vap33GFP3	1|3|2	6	3	0	0.00|0.00|0.00	8|2|2	0	0	0.9053
Vap33GFP	FBgn0035357	MEP-1	Vap33GFP1|Vap33GFP2|Vap33GFP3	2|4|0	6	3	0	0.00|0.00|0.00	8|7|7	0	0	0.9053
Vap33GFP	FBgn0037279	CG1129	Vap33GFP1|Vap33GFP2|Vap33GFP3	0|3|2	5	3	0	0.00|0.00|0.00	2|4|3	0	0	0.9053
Vap33GFP	FBgn0016685	Nlp	Vap33GFP1|Vap33GFP2|Vap33GFP3	2|1|2	5	3	0	0.00|0.00|0.00	3|3|3	0	0	0.9053
Vap33GFP	FBgn0031868	Rat1	Vap33GFP1|Vap33GFP2|Vap33GFP3	2|1|2	5	3	0	0.00|0.00|0.00	6|4|8	0	0	0.9053
Vap33GFP	FBgn0250788	beta-Spec	Vap33GFP1|Vap33GFP2|Vap33GFP3	3|0|1	4	3	0	0.00|0.00|0.00	12|1|0	0	0	0.9053
Vap33GFP	FBgn0267348	LanB2	Vap33GFP1|Vap33GFP2|Vap33GFP3	4|0|0	4	3	0	0.00|0.00|0.00	14|1|5	0	0	0.9053
Vap33GFP	FBgn0051739	AspRS-m	Vap33GFP1|Vap33GFP2|Vap33GFP3	4|0|0	4	3	0	0.00|0.00|0.00	2|3|5	0	0	0.9053
Vap33GFP	FBgn0040070	Trx-2	Vap33GFP1|Vap33GFP2|Vap33GFP3	0|2|2	4	3	0	0.00|0.00|0.00	3|4|2	0	0	0.9053
Vap33GFP	FBgn0033518	Prx2540-2	Vap33GFP1|Vap33GFP2|Vap33GFP3	3|0|1	4	3	0	0.00|0.00|0.00	4|3|3	0	0	0.9053
Vap33GFP	FBgn0011225	jar	Vap33GFP1|Vap33GFP2|Vap33GFP3	2|0|2	4	3	0	0.00|0.00|0.00	6|0|4	0	0	0.9053
Vap33GFP	FBgn0010417	Taf6	Vap33GFP1|Vap33GFP2|Vap33GFP3	2|0|2	4	3	0	0.00|0.00|0.00	6|5|0	0	0	0.9053
Vap33GFP	FBgn0051648	CG31648	Vap33GFP1|Vap33GFP2|Vap33GFP3	1|1|1	3	3	0	0.00|0.00|0.00	0|0|0	0	0	0.9053
Vap33GFP	FBgn0031830	COX5B	Vap33GFP1|Vap33GFP2|Vap33GFP3	1|1|1	3	3	0	0.00|0.00|0.00	0|0|0	0	0	0.9053
Vap33GFP	FBgn0032393	Nfs1	Vap33GFP1|Vap33GFP2|Vap33GFP3	1|1|1	3	3	0	0.00|0.00|0.00	0|0|0	0	0	0.9053
Vap33GFP	FBgn0030344	Nrd1	Vap33GFP1|Vap33GFP2|Vap33GFP3	1|1|1	3	3	0	0.00|0.00|0.00	0|0|0	0	0	0.9053
Vap33GFP	FBgn0026238	gus	Vap33GFP1|Vap33GFP2|Vap33GFP3	1|1|1	3	3	0	0.00|0.00|0.00	0|1|0	0	0	0.9053
Vap33GFP	FBgn0030038	CG1440	Vap33GFP1|Vap33GFP2|Vap33GFP3	1|1|1	3	3	0	0.00|0.00|0.00	1|1|0	0	0	0.9053
Vap33GFP	FBgn0002641	mal	Vap33GFP1|Vap33GFP2|Vap33GFP3	1|1|1	3	3	0	0.00|0.00|0.00	1|1|0	0	0	0.9053
Vap33GFP	FBgn0286213	RpS12	Vap33GFP1|Vap33GFP2|Vap33GFP3	1|1|1	3	3	0	0.00|0.00|0.00	1|1|1	0	0	0.9053
Vap33GFP	FBgn0023212	EloB	Vap33GFP1|Vap33GFP2|Vap33GFP3	1|1|1	3	3	0	0.00|0.00|0.00	1|2|1	0	0	0.9053
Vap33GFP	FBgn0036035	CG18178	Vap33GFP1|Vap33GFP2|Vap33GFP3	1|1|1	3	3	0	0.00|0.00|0.00	2|1|1	0	0	0.9053
Vap33GFP	FBgn0040066	wds	Vap33GFP1|Vap33GFP2|Vap33GFP3	1|1|1	3	3	0	0.00|0.00|0.00	2|2|0	0	0	0.9053
Vap33GFP	FBgn0027498	CG2061	Vap33GFP1|Vap33GFP2|Vap33GFP3	0|1|2	3	3	0	0.00|0.00|0.00	3|2|3	0	0	0.9053
Vap33GFP	FBgn0261885	osa	Vap33GFP1|Vap33GFP2|Vap33GFP3	1|2|0	3	3	0	0.00|0.00|0.00	3|3|0	0	0	0.9053
Vap33GFP	FBgn0002645	Map205	Vap33GFP1|Vap33GFP2|Vap33GFP3	2|1|0	3	3	0	0.00|0.00|0.00	4|2|2	0	0	0.9053
Vap33GFP	FBgn0005655	PCNA	Vap33GFP1|Vap33GFP2|Vap33GFP3	1|1|1	3	3	0	0.00|0.00|0.00	4|3|2	0	0	0.9053
Vap33GFP	FBgn0000721	for	Vap33GFP1|Vap33GFP2|Vap33GFP3	0|2|1	3	3	0	0.00|0.00|0.00	4|3|4	0	0	0.9053
Vap33GFP	FBgn0027932	Akap200	Vap33GFP1|Vap33GFP2|Vap33GFP3	3|0|0	3	3	0	0.00|0.00|0.00	5|1|2	0	0	0.9053
Vap33GFP	FBgn0035111	Dis3l2	Vap33GFP1|Vap33GFP2|Vap33GFP3	0|3|0	3	3	0	0.00|0.00|0.00	6|2|7	0	0	0.9053
Vap33GFP	FBgn0031020	Naa15-16	Vap33GFP1|Vap33GFP2|Vap33GFP3	0|2|1	3	3	0	0.00|0.00|0.00	6|3|3	0	0	0.9053
Vap33GFP	FBgn0010348	Arf79F	Vap33GFP1|Vap33GFP2|Vap33GFP3	1|0|1	2	3	0	0.00|0.00|0.00	0|0|0	0	0	0.9053
Vap33GFP	FBgn0004908	Arl2	Vap33GFP1|Vap33GFP2|Vap33GFP3	1|1|0	2	3	0	0.00|0.00|0.00	0|0|0	0	0	0.9053
Vap33GFP	FBgn0019644	ATPsynB	Vap33GFP1|Vap33GFP2|Vap33GFP3	1|0|1	2	3	0	0.00|0.00|0.00	0|0|0	0	0	0.9053
Vap33GFP	FBgn0010350	Cds	Vap33GFP1|Vap33GFP2|Vap33GFP3	1|1|0	2	3	0	0.00|0.00|0.00	0|0|0	0	0	0.9053
Vap33GFP	FBgn0034583	CG10527	Vap33GFP1|Vap33GFP2|Vap33GFP3	1|1|0	2	3	0	0.00|0.00|0.00	0|0|0	0	0	0.9053
Vap33GFP	FBgn0035333	CG1317	Vap33GFP1|Vap33GFP2|Vap33GFP3	1|1|0	2	3	0	0.00|0.00|0.00	0|0|0	0	0	0.9053
Vap33GFP	FBgn0051523	CG31523	Vap33GFP1|Vap33GFP2|Vap33GFP3	1|1|0	2	3	0	0.00|0.00|0.00	0|0|0	0	0	0.9053
Vap33GFP	FBgn0025700	CG5885	Vap33GFP1|Vap33GFP2|Vap33GFP3	1|1|0	2	3	0	0.00|0.00|0.00	0|0|0	0	0	0.9053
Vap33GFP	FBgn0035793	CG7546	Vap33GFP1|Vap33GFP2|Vap33GFP3	1|0|1	2	3	0	0.00|0.00|0.00	0|0|0	0	0	0.9053
Vap33GFP	FBgn0037746	CG8478	Vap33GFP1|Vap33GFP2|Vap33GFP3	1|1|0	2	3	0	0.00|0.00|0.00	0|0|0	0	0	0.9053
Vap33GFP	FBgn0035987	Cpsf5	Vap33GFP1|Vap33GFP2|Vap33GFP3	1|1|0	2	3	0	0.00|0.00|0.00	0|0|0	0	0	0.9053
Vap33GFP	FBgn0031052	Elys	Vap33GFP1|Vap33GFP2|Vap33GFP3	1|0|1	2	3	0	0.00|0.00|0.00	0|0|0	0	0	0.9053
Vap33GFP	FBgn0038381	EndoU	Vap33GFP1|Vap33GFP2|Vap33GFP3	1|0|1	2	3	0	0.00|0.00|0.00	0|0|0	0	0	0.9053
Vap33GFP	FBgn0011768	Fdh	Vap33GFP1|Vap33GFP2|Vap33GFP3	0|1|1	2	3	0	0.00|0.00|0.00	0|0|0	0	0	0.9053
Vap33GFP	FBgn0033081	geminin	Vap33GFP1|Vap33GFP2|Vap33GFP3	1|0|1	2	3	0	0.00|0.00|0.00	0|0|0	0	0	0.9053
Vap33GFP	FBgn0024956	Mat1	Vap33GFP1|Vap33GFP2|Vap33GFP3	1|0|1	2	3	0	0.00|0.00|0.00	0|0|0	0	0	0.9053
Vap33GFP	FBgn0040298	Myt1	Vap33GFP1|Vap33GFP2|Vap33GFP3	0|1|1	2	3	0	0.00|0.00|0.00	0|0|0	0	0	0.9053
Vap33GFP	FBgn0015269	Nf1	Vap33GFP1|Vap33GFP2|Vap33GFP3	1|0|1	2	3	0	0.00|0.00|0.00	0|0|0	0	0	0.9053
Vap33GFP	FBgn0037137	Nopp140	Vap33GFP1|Vap33GFP2|Vap33GFP3	1|1|0	2	3	0	0.00|0.00|0.00	0|0|0	0	0	0.9053
Vap33GFP	FBgn0286818	Pdi	Vap33GFP1|Vap33GFP2|Vap33GFP3	1|1|0	2	3	0	0.00|0.00|0.00	0|0|0	0	0	0.9053
Vap33GFP	FBgn0015797	Rab6	Vap33GFP1|Vap33GFP2|Vap33GFP3	1|0|1	2	3	0	0.00|0.00|0.00	0|0|0	0	0	0.9053
Vap33GFP	FBgn0032634	Rpb11	Vap33GFP1|Vap33GFP2|Vap33GFP3	1|1|0	2	3	0	0.00|0.00|0.00	0|0|0	0	0	0.9053
Vap33GFP	FBgn0028992	sds22	Vap33GFP1|Vap33GFP2|Vap33GFP3	1|0|1	2	3	0	0.00|0.00|0.00	0|0|0	0	0	0.9053
Vap33GFP	FBgn0261791	SNRPG	Vap33GFP1|Vap33GFP2|Vap33GFP3	0|1|1	2	3	0	0.00|0.00|0.00	0|0|0	0	0	0.9053
Vap33GFP	FBgn0031456	Tnpo-SR	Vap33GFP1|Vap33GFP2|Vap33GFP3	0|1|1	2	3	0	0.00|0.00|0.00	0|0|0	0	0	0.9053
Vap33GFP	FBgn0013749	Arf102F	Vap33GFP1|Vap33GFP2|Vap33GFP3	1|1|0	2	3	0	0.00|0.00|0.00	0|1|0	0	0	0.9053
Vap33GFP	FBgn0040346	CG3704	Vap33GFP1|Vap33GFP2|Vap33GFP3	1|1|0	2	3	0	0.00|0.00|0.00	0|1|0	0	0	0.9053
Vap33GFP	FBgn0034537	DMAP1	Vap33GFP1|Vap33GFP2|Vap33GFP3	1|1|0	2	3	0	0.00|0.00|0.00	0|1|0	0	0	0.9053
Vap33GFP	FBgn0039682	Obp99c	Vap33GFP1|Vap33GFP2|Vap33GFP3	1|0|1	2	3	0	0.00|0.00|0.00	0|1|0	0	0	0.9053
Vap33GFP	FBgn0026777	Rad23	Vap33GFP1|Vap33GFP2|Vap33GFP3	1|1|0	2	3	0	0.00|0.00|0.00	0|1|0	0	0	0.9053
Vap33GFP	FBgn0036263	thoc6	Vap33GFP1|Vap33GFP2|Vap33GFP3	1|1|0	2	3	0	0.00|0.00|0.00	0|1|0	0	0	0.9053
Vap33GFP	FBgn0260859	Bet3	Vap33GFP1|Vap33GFP2|Vap33GFP3	0|1|1	2	3	0	0.00|0.00|0.00	1|0|0	0	0	0.9053
Vap33GFP	FBgn0050410	Rpi	Vap33GFP1|Vap33GFP2|Vap33GFP3	1|0|1	2	3	0	0.00|0.00|0.00	1|0|0	0	0	0.9053
Vap33GFP	FBgn0001092	Gapdh2	Vap33GFP1|Vap33GFP2|Vap33GFP3	1|0|1	2	3	0	0.00|0.00|0.00	1|0|1	0	0	0.9053
Vap33GFP	FBgn0260972	alc	Vap33GFP1|Vap33GFP2|Vap33GFP3	1|0|1	2	3	0	0.00|0.00|0.00	1|1|0	0	0	0.9053
Vap33GFP	FBgn0022943	Cbp20	Vap33GFP1|Vap33GFP2|Vap33GFP3	0|1|1	2	3	0	0.00|0.00|0.00	1|1|0	0	0	0.9053
Vap33GFP	FBgn0035872	Cpsf6	Vap33GFP1|Vap33GFP2|Vap33GFP3	0|1|1	2	3	0	0.00|0.00|0.00	1|1|0	0	0	0.9053
Vap33GFP	FBgn0015509	Cul1	Vap33GFP1|Vap33GFP2|Vap33GFP3	1|1|0	2	3	0	0.00|0.00|0.00	1|1|0	0	0	0.9053
Vap33GFP	FBgn0032704	Jwa	Vap33GFP1|Vap33GFP2|Vap33GFP3	1|1|0	2	3	0	0.00|0.00|0.00	1|1|0	0	0	0.9053
Vap33GFP	FBgn0052626	AMPdeam	Vap33GFP1|Vap33GFP2|Vap33GFP3	1|1|0	2	3	0	0.00|0.00|0.00	1|1|1	0	0	0.9053
Vap33GFP	FBgn0010198	RpS15Aa	Vap33GFP1|Vap33GFP2|Vap33GFP3	0|1|1	2	3	0	0.00|0.00|0.00	1|2|2	0	0	0.9053
Vap33GFP	FBgn0030208	PPP4R2r	Vap33GFP1|Vap33GFP2|Vap33GFP3	1|1|0	2	3	0	0.00|0.00|0.00	2|0|0	0	0	0.9053
Vap33GFP	FBgn0034918	Pym	Vap33GFP1|Vap33GFP2|Vap33GFP3	1|1|0	2	3	0	0.00|0.00|0.00	2|0|0	0	0	0.9053
Vap33GFP	FBgn0001258	Ldh	Vap33GFP1|Vap33GFP2|Vap33GFP3	1|0|1	2	3	0	0.00|0.00|0.00	2|0|1	0	0	0.9053
Vap33GFP	FBgn0260462	CG12163	Vap33GFP1|Vap33GFP2|Vap33GFP3	1|1|0	2	3	0	0.00|0.00|0.00	2|1|0	0	0	0.9053
Vap33GFP	FBgn0264357	SNF4Agamma	Vap33GFP1|Vap33GFP2|Vap33GFP3	1|1|0	2	3	0	0.00|0.00|0.00	2|2|1	0	0	0.9053
Vap33GFP	FBgn0283682	Ge-1	Vap33GFP1|Vap33GFP2|Vap33GFP3	1|0|1	2	3	0	0.00|0.00|0.00	2|3|1	0	0	0.9053
Vap33GFP	FBgn0263352	Unr	Vap33GFP1|Vap33GFP2|Vap33GFP3	2|0|0	2	3	0	0.00|0.00|0.00	2|4|3	0	0	0.9053
Vap33GFP	FBgn0035593	CG4603	Vap33GFP1|Vap33GFP2|Vap33GFP3	1|0|1	2	3	0	0.00|0.00|0.00	3|0|2	0	0	0.9053
Vap33GFP	FBgn0001256	ImpL1	Vap33GFP1|Vap33GFP2|Vap33GFP3	1|0|1	2	3	0	0.00|0.00|0.00	3|0|3	0	0	0.9053
Vap33GFP	FBgn0002121	l(2)gl	Vap33GFP1|Vap33GFP2|Vap33GFP3	1|0|1	2	3	0	0.00|0.00|0.00	3|2|0	0	0	0.9053
Vap33GFP	FBgn0032487	Ski6	Vap33GFP1|Vap33GFP2|Vap33GFP3	1|1|0	2	3	0	0.00|0.00|0.00	3|2|1	0	0	0.9053
Vap33GFP	FBgn0027548	nito	Vap33GFP1|Vap33GFP2|Vap33GFP3	2|0|0	2	3	0	0.00|0.00|0.00	3|2|3	0	0	0.9053
Vap33GFP	FBgn0263510	nclb	Vap33GFP1|Vap33GFP2|Vap33GFP3	1|1|0	2	3	0	0.00|0.00|0.00	5|3|0	0	0	0.9053
Vap33GFP	FBgn0031493	Sf3b2	Vap33GFP1|Vap33GFP2|Vap33GFP3	0|2|0	2	3	0	0.00|0.00|0.00	6|3|3	0	0	0.9053
Vap33GFP	FBgn0003137	Ppn	Vap33GFP1|Vap33GFP2|Vap33GFP3	2|0|0	2	3	0	0.00|0.00|0.00	8|4|5	0	0	0.9053
Vap33GFP	FBgn0031392	AIF	Vap33GFP1|Vap33GFP2|Vap33GFP3	1|0|0	1	3	0	0.00|0.00|0.00	0|0|0	0	0	0.9053
Vap33GFP	FBgn0026616	alpha-Man-IIb	Vap33GFP1|Vap33GFP2|Vap33GFP3	0|1|0	1	3	0	0.00|0.00|0.00	0|0|0	0	0	0.9053
Vap33GFP	FBgn0052707	APC4	Vap33GFP1|Vap33GFP2|Vap33GFP3	0|1|0	1	3	0	0.00|0.00|0.00	0|0|0	0	0	0.9053
Vap33GFP	FBgn0037884	Arfip	Vap33GFP1|Vap33GFP2|Vap33GFP3	1|0|0	1	3	0	0.00|0.00|0.00	0|0|0	0	0	0.9053
Vap33GFP	FBgn0037770	Art4	Vap33GFP1|Vap33GFP2|Vap33GFP3	1|0|0	1	3	0	0.00|0.00|0.00	0|0|0	0	0	0.9053
Vap33GFP	FBgn0014006	Ask1	Vap33GFP1|Vap33GFP2|Vap33GFP3	1|0|0	1	3	0	0.00|0.00|0.00	0|0|0	0	0	0.9053
Vap33GFP	FBgn0024227	aurB	Vap33GFP1|Vap33GFP2|Vap33GFP3	0|1|0	1	3	0	0.00|0.00|0.00	0|0|0	0	0	0.9053
Vap33GFP	FBgn0025525	bab2	Vap33GFP1|Vap33GFP2|Vap33GFP3	0|0|1	1	3	0	0.00|0.00|0.00	0|0|0	0	0	0.9053
Vap33GFP	FBgn0042085	Bap170	Vap33GFP1|Vap33GFP2|Vap33GFP3	0|1|0	1	3	0	0.00|0.00|0.00	0|0|0	0	0	0.9053
Vap33GFP	FBgn0034512	Bbd	Vap33GFP1|Vap33GFP2|Vap33GFP3	0|0|1	1	3	0	0.00|0.00|0.00	0|0|0	0	0	0.9053
Vap33GFP	FBgn0039625	beta4GalNAcTB	Vap33GFP1|Vap33GFP2|Vap33GFP3	0|1|0	1	3	0	0.00|0.00|0.00	0|0|0	0	0	0.9053
Vap33GFP	FBgn0011206	bol	Vap33GFP1|Vap33GFP2|Vap33GFP3	1|0|0	1	3	0	0.00|0.00|0.00	0|0|0	0	0	0.9053
Vap33GFP	FBgn0027535	botv	Vap33GFP1|Vap33GFP2|Vap33GFP3	1|0|0	1	3	0	0.00|0.00|0.00	0|0|0	0	0	0.9053
Vap33GFP	FBgn0031148	Cbs	Vap33GFP1|Vap33GFP2|Vap33GFP3	1|0|0	1	3	0	0.00|0.00|0.00	0|0|0	0	0	0.9053
Vap33GFP	FBgn0032863	Cdc23	Vap33GFP1|Vap33GFP2|Vap33GFP3	1|0|0	1	3	0	0.00|0.00|0.00	0|0|0	0	0	0.9053
Vap33GFP	FBgn0004107	Cdk2	Vap33GFP1|Vap33GFP2|Vap33GFP3	0|1|0	1	3	0	0.00|0.00|0.00	0|0|0	0	0	0.9053
Vap33GFP	FBgn0032783	CG10237	Vap33GFP1|Vap33GFP2|Vap33GFP3	1|0|0	1	3	0	0.00|0.00|0.00	0|0|0	0	0	0.9053
Vap33GFP	FBgn0033021	CG10417	Vap33GFP1|Vap33GFP2|Vap33GFP3	1|0|0	1	3	0	0.00|0.00|0.00	0|0|0	0	0	0.9053
Vap33GFP	FBgn0039304	CG10425	Vap33GFP1|Vap33GFP2|Vap33GFP3	1|0|0	1	3	0	0.00|0.00|0.00	0|0|0	0	0	0.9053
Vap33GFP	FBgn0037051	CG10565	Vap33GFP1|Vap33GFP2|Vap33GFP3	1|0|0	1	3	0	0.00|0.00|0.00	0|0|0	0	0	0.9053
Vap33GFP	FBgn0036286	CG10616	Vap33GFP1|Vap33GFP2|Vap33GFP3	1|0|0	1	3	0	0.00|0.00|0.00	0|0|0	0	0	0.9053
Vap33GFP	FBgn0034420	CG10737	Vap33GFP1|Vap33GFP2|Vap33GFP3	1|0|0	1	3	0	0.00|0.00|0.00	0|0|0	0	0	0.9053
Vap33GFP	FBgn0010620	CG10939	Vap33GFP1|Vap33GFP2|Vap33GFP3	1|0|0	1	3	0	0.00|0.00|0.00	0|0|0	0	0	0.9053
Vap33GFP	FBgn0037200	CG11109	Vap33GFP1|Vap33GFP2|Vap33GFP3	0|1|0	1	3	0	0.00|0.00|0.00	0|0|0	0	0	0.9053
Vap33GFP	FBgn0037297	CG1116	Vap33GFP1|Vap33GFP2|Vap33GFP3	1|0|0	1	3	0	0.00|0.00|0.00	0|0|0	0	0	0.9053
Vap33GFP	FBgn0029713	CG11436	Vap33GFP1|Vap33GFP2|Vap33GFP3	1|0|0	1	3	0	0.00|0.00|0.00	0|0|0	0	0	0.9053
Vap33GFP	FBgn0034495	CG11788	Vap33GFP1|Vap33GFP2|Vap33GFP3	1|0|0	1	3	0	0.00|0.00|0.00	0|0|0	0	0	0.9053
Vap33GFP	FBgn0037648	CG11975	Vap33GFP1|Vap33GFP2|Vap33GFP3	1|0|0	1	3	0	0.00|0.00|0.00	0|0|0	0	0	0.9053
Vap33GFP	FBgn0037491	CG1227	Vap33GFP1|Vap33GFP2|Vap33GFP3	0|0|1	1	3	0	0.00|0.00|0.00	0|0|0	0	0	0.9053
Vap33GFP	FBgn0033787	CG13321	Vap33GFP1|Vap33GFP2|Vap33GFP3	0|0|1	1	3	0	0.00|0.00|0.00	0|0|0	0	0	0.9053
Vap33GFP	FBgn0027507	CG1344	Vap33GFP1|Vap33GFP2|Vap33GFP3	1|0|0	1	3	0	0.00|0.00|0.00	0|0|0	0	0	0.9053
Vap33GFP	FBgn0033372	CG13742	Vap33GFP1|Vap33GFP2|Vap33GFP3	0|1|0	1	3	0	0.00|0.00|0.00	0|0|0	0	0	0.9053
Vap33GFP	FBgn0031756	CG13992	Vap33GFP1|Vap33GFP2|Vap33GFP3	0|1|0	1	3	0	0.00|0.00|0.00	0|0|0	0	0	0.9053
Vap33GFP	FBgn0038673	CG14286	Vap33GFP1|Vap33GFP2|Vap33GFP3	1|0|0	1	3	0	0.00|0.00|0.00	0|0|0	0	0	0.9053
Vap33GFP	FBgn0035414	CG14965	Vap33GFP1|Vap33GFP2|Vap33GFP3	0|0|1	1	3	0	0.00|0.00|0.00	0|0|0	0	0	0.9053
Vap33GFP	FBgn0035497	CG14995	Vap33GFP1|Vap33GFP2|Vap33GFP3	1|0|0	1	3	0	0.00|0.00|0.00	0|0|0	0	0	0.9053
Vap33GFP	FBgn0034390	CG15093	Vap33GFP1|Vap33GFP2|Vap33GFP3	1|0|0	1	3	0	0.00|0.00|0.00	0|0|0	0	0	0.9053
Vap33GFP	FBgn0033191	CG1598	Vap33GFP1|Vap33GFP2|Vap33GFP3	0|1|0	1	3	0	0.00|0.00|0.00	0|0|0	0	0	0.9053
Vap33GFP	FBgn0036512	CG16979	Vap33GFP1|Vap33GFP2|Vap33GFP3	1|0|0	1	3	0	0.00|0.00|0.00	0|0|0	0	0	0.9053
Vap33GFP	FBgn0264494	CG17646	Vap33GFP1|Vap33GFP2|Vap33GFP3	1|0|0	1	3	0	0.00|0.00|0.00	0|0|0	0	0	0.9053
Vap33GFP	FBgn0037468	CG1943	Vap33GFP1|Vap33GFP2|Vap33GFP3	1|0|0	1	3	0	0.00|0.00|0.00	0|0|0	0	0	0.9053
Vap33GFP	FBgn0035204	CG2277	Vap33GFP1|Vap33GFP2|Vap33GFP3	0|0|1	1	3	0	0.00|0.00|0.00	0|0|0	0	0	0.9053
Vap33GFP	FBgn0030504	CG2691	Vap33GFP1|Vap33GFP2|Vap33GFP3	0|0|1	1	3	0	0.00|0.00|0.00	0|0|0	0	0	0.9053
Vap33GFP	FBgn0050373	CG30373	Vap33GFP1|Vap33GFP2|Vap33GFP3	0|0|1	1	3	0	0.00|0.00|0.00	0|0|0	0	0	0.9053
Vap33GFP	FBgn0050467	CG30467	Vap33GFP1|Vap33GFP2|Vap33GFP3	1|0|0	1	3	0	0.00|0.00|0.00	0|0|0	0	0	0.9053
Vap33GFP	FBgn0051064	CG31064	Vap33GFP1|Vap33GFP2|Vap33GFP3	1|0|0	1	3	0	0.00|0.00|0.00	0|0|0	0	0	0.9053
Vap33GFP	FBgn0051249	CG31249	Vap33GFP1|Vap33GFP2|Vap33GFP3	1|0|0	1	3	0	0.00|0.00|0.00	0|0|0	0	0	0.9053
Vap33GFP	FBgn0051549	CG31549	Vap33GFP1|Vap33GFP2|Vap33GFP3	1|0|0	1	3	0	0.00|0.00|0.00	0|0|0	0	0	0.9053
Vap33GFP	FBgn0051729	CG31729	Vap33GFP1|Vap33GFP2|Vap33GFP3	0|0|1	1	3	0	0.00|0.00|0.00	0|0|0	0	0	0.9053
Vap33GFP	FBgn0053129	CG33129	Vap33GFP1|Vap33GFP2|Vap33GFP3	1|0|0	1	3	0	0.00|0.00|0.00	0|0|0	0	0	0.9053
Vap33GFP	FBgn0261554	CG42672	Vap33GFP1|Vap33GFP2|Vap33GFP3	0|0|1	1	3	0	0.00|0.00|0.00	0|0|0	0	0	0.9053
Vap33GFP	FBgn0030456	CG4332	Vap33GFP1|Vap33GFP2|Vap33GFP3	1|0|0	1	3	0	0.00|0.00|0.00	0|0|0	0	0	0.9053
Vap33GFP	FBgn0030792	CG4789	Vap33GFP1|Vap33GFP2|Vap33GFP3	0|1|0	1	3	0	0.00|0.00|0.00	0|0|0	0	0	0.9053
Vap33GFP	FBgn0035944	CG5021	Vap33GFP1|Vap33GFP2|Vap33GFP3	1|0|0	1	3	0	0.00|0.00|0.00	0|0|0	0	0	0.9053
Vap33GFP	FBgn0034345	CG5174	Vap33GFP1|Vap33GFP2|Vap33GFP3	1|0|0	1	3	0	0.00|0.00|0.00	0|0|0	0	0	0.9053
Vap33GFP	FBgn0036760	CG5567	Vap33GFP1|Vap33GFP2|Vap33GFP3	1|0|0	1	3	0	0.00|0.00|0.00	0|0|0	0	0	0.9053
Vap33GFP	FBgn0032450	CG5776	Vap33GFP1|Vap33GFP2|Vap33GFP3	1|0|0	1	3	0	0.00|0.00|0.00	0|0|0	0	0	0.9053
Vap33GFP	FBgn0038858	CG5793	Vap33GFP1|Vap33GFP2|Vap33GFP3	0|1|0	1	3	0	0.00|0.00|0.00	0|0|0	0	0	0.9053
Vap33GFP	FBgn0038400	CG5903	Vap33GFP1|Vap33GFP2|Vap33GFP3	0|1|0	1	3	0	0.00|0.00|0.00	0|0|0	0	0	0.9053
Vap33GFP	FBgn0039385	CG5913	Vap33GFP1|Vap33GFP2|Vap33GFP3	1|0|0	1	3	0	0.00|0.00|0.00	0|0|0	0	0	0.9053
Vap33GFP	FBgn0027582	CG6230	Vap33GFP1|Vap33GFP2|Vap33GFP3	1|0|0	1	3	0	0.00|0.00|0.00	0|0|0	0	0	0.9053
Vap33GFP	FBgn0036710	CG6479	Vap33GFP1|Vap33GFP2|Vap33GFP3	1|0|0	1	3	0	0.00|0.00|0.00	0|0|0	0	0	0.9053
Vap33GFP	FBgn0036702	CG6512	Vap33GFP1|Vap33GFP2|Vap33GFP3	1|0|0	1	3	0	0.00|0.00|0.00	0|0|0	0	0	0.9053
Vap33GFP	FBgn0032509	CG6523	Vap33GFP1|Vap33GFP2|Vap33GFP3	1|0|0	1	3	0	0.00|0.00|0.00	0|0|0	0	0	0.9053
Vap33GFP	FBgn0036685	CG6664	Vap33GFP1|Vap33GFP2|Vap33GFP3	1|0|0	1	3	0	0.00|0.00|0.00	0|0|0	0	0	0.9053
Vap33GFP	FBgn0260467	CG7071	Vap33GFP1|Vap33GFP2|Vap33GFP3	1|0|0	1	3	0	0.00|0.00|0.00	0|0|0	0	0	0.9053
Vap33GFP	FBgn0038649	CG7718	Vap33GFP1|Vap33GFP2|Vap33GFP3	1|0|0	1	3	0	0.00|0.00|0.00	0|0|0	0	0	0.9053
Vap33GFP	FBgn0039698	CG7789	Vap33GFP1|Vap33GFP2|Vap33GFP3	1|0|0	1	3	0	0.00|0.00|0.00	0|0|0	0	0	0.9053
Vap33GFP	FBgn0032014	CG7840	Vap33GFP1|Vap33GFP2|Vap33GFP3	0|1|0	1	3	0	0.00|0.00|0.00	0|0|0	0	0	0.9053
Vap33GFP	FBgn0026738	CG7857	Vap33GFP1|Vap33GFP2|Vap33GFP3	1|0|0	1	3	0	0.00|0.00|0.00	0|0|0	0	0	0.9053
Vap33GFP	FBgn0033349	CG8243	Vap33GFP1|Vap33GFP2|Vap33GFP3	1|0|0	1	3	0	0.00|0.00|0.00	0|0|0	0	0	0.9053
Vap33GFP	FBgn0034142	CG8306	Vap33GFP1|Vap33GFP2|Vap33GFP3	1|0|0	1	3	0	0.00|0.00|0.00	0|0|0	0	0	0.9053
Vap33GFP	FBgn0034071	CG8405	Vap33GFP1|Vap33GFP2|Vap33GFP3	0|1|0	1	3	0	0.00|0.00|0.00	0|0|0	0	0	0.9053
Vap33GFP	FBgn0033698	CG8858	Vap33GFP1|Vap33GFP2|Vap33GFP3	1|0|0	1	3	0	0.00|0.00|0.00	0|0|0	0	0	0.9053
Vap33GFP	FBgn0035334	CG8993	Vap33GFP1|Vap33GFP2|Vap33GFP3	0|1|0	1	3	0	0.00|0.00|0.00	0|0|0	0	0	0.9053
Vap33GFP	FBgn0031752	CG9044	Vap33GFP1|Vap33GFP2|Vap33GFP3	1|0|0	1	3	0	0.00|0.00|0.00	0|0|0	0	0	0.9053
Vap33GFP	FBgn0031818	CG9536	Vap33GFP1|Vap33GFP2|Vap33GFP3	0|0|1	1	3	0	0.00|0.00|0.00	0|0|0	0	0	0.9053
Vap33GFP	FBgn0036662	CG9706	Vap33GFP1|Vap33GFP2|Vap33GFP3	0|1|0	1	3	0	0.00|0.00|0.00	0|0|0	0	0	0.9053
Vap33GFP	FBgn0032467	CG9934	Vap33GFP1|Vap33GFP2|Vap33GFP3	1|0|0	1	3	0	0.00|0.00|0.00	0|0|0	0	0	0.9053
Vap33GFP	FBgn0029091	Chs2	Vap33GFP1|Vap33GFP2|Vap33GFP3	1|0|0	1	3	0	0.00|0.00|0.00	0|0|0	0	0	0.9053
Vap33GFP	FBgn0033972	Ciao1	Vap33GFP1|Vap33GFP2|Vap33GFP3	1|0|0	1	3	0	0.00|0.00|0.00	0|0|0	0	0	0.9053
Vap33GFP	FBgn0264492	CkIIalpha	Vap33GFP1|Vap33GFP2|Vap33GFP3	0|1|0	1	3	0	0.00|0.00|0.00	0|0|0	0	0	0.9053
Vap33GFP	FBgn0027054	CSN4	Vap33GFP1|Vap33GFP2|Vap33GFP3	1|0|0	1	3	0	0.00|0.00|0.00	0|0|0	0	0	0.9053
Vap33GFP	FBgn0028837	CSN6	Vap33GFP1|Vap33GFP2|Vap33GFP3	1|0|0	1	3	0	0.00|0.00|0.00	0|0|0	0	0	0.9053
Vap33GFP	FBgn0263852	Dad1	Vap33GFP1|Vap33GFP2|Vap33GFP3	0|0|1	1	3	0	0.00|0.00|0.00	0|0|0	0	0	0.9053
Vap33GFP	FBgn0004556	Dbp73D	Vap33GFP1|Vap33GFP2|Vap33GFP3	1|0|0	1	3	0	0.00|0.00|0.00	0|0|0	0	0	0.9053
Vap33GFP	FBgn0001108	DCTN1-p150	Vap33GFP1|Vap33GFP2|Vap33GFP3	0|1|0	1	3	0	0.00|0.00|0.00	0|0|0	0	0	0.9053
Vap33GFP	FBgn0000447	Dhod	Vap33GFP1|Vap33GFP2|Vap33GFP3	0|1|0	1	3	0	0.00|0.00|0.00	0|0|0	0	0	0.9053
Vap33GFP	FBgn0259676	DNApol-alpha60	Vap33GFP1|Vap33GFP2|Vap33GFP3	1|0|0	1	3	0	0.00|0.00|0.00	0|0|0	0	0	0.9053
Vap33GFP	FBgn0011763	Dp	Vap33GFP1|Vap33GFP2|Vap33GFP3	0|1|0	1	3	0	0.00|0.00|0.00	0|0|0	0	0	0.9053
Vap33GFP	FBgn0028539	Eato	Vap33GFP1|Vap33GFP2|Vap33GFP3	1|0|0	1	3	0	0.00|0.00|0.00	0|0|0	0	0	0.9053
Vap33GFP	FBgn0266572	ebo	Vap33GFP1|Vap33GFP2|Vap33GFP3	1|0|0	1	3	0	0.00|0.00|0.00	0|0|0	0	0	0.9053
Vap33GFP	FBgn0037530	EMC1	Vap33GFP1|Vap33GFP2|Vap33GFP3	1|0|0	1	3	0	0.00|0.00|0.00	0|0|0	0	0	0.9053
Vap33GFP	FBgn0038659	EndoA	Vap33GFP1|Vap33GFP2|Vap33GFP3	1|0|0	1	3	0	0.00|0.00|0.00	0|0|0	0	0	0.9053
Vap33GFP	FBgn0038651	Epg5	Vap33GFP1|Vap33GFP2|Vap33GFP3	0|1|0	1	3	0	0.00|0.00|0.00	0|0|0	0	0	0.9053
Vap33GFP	FBgn0038827	Fancd2	Vap33GFP1|Vap33GFP2|Vap33GFP3	0|1|0	1	3	0	0.00|0.00|0.00	0|0|0	0	0	0.9053
Vap33GFP	FBgn0014163	fax	Vap33GFP1|Vap33GFP2|Vap33GFP3	1|0|0	1	3	0	0.00|0.00|0.00	0|0|0	0	0	0.9053
Vap33GFP	FBgn0031871	Fgop2	Vap33GFP1|Vap33GFP2|Vap33GFP3	1|0|0	1	3	0	0.00|0.00|0.00	0|0|0	0	0	0.9053
Vap33GFP	FBgn0035498	Fit1	Vap33GFP1|Vap33GFP2|Vap33GFP3	1|0|0	1	3	0	0.00|0.00|0.00	0|0|0	0	0	0.9053
Vap33GFP	FBgn0001122	Galphao	Vap33GFP1|Vap33GFP2|Vap33GFP3	1|0|0	1	3	0	0.00|0.00|0.00	0|0|0	0	0	0.9053
Vap33GFP	FBgn0028552	gammaSnap1	Vap33GFP1|Vap33GFP2|Vap33GFP3	1|0|0	1	3	0	0.00|0.00|0.00	0|0|0	0	0	0.9053
Vap33GFP	FBgn0039098	GILT3	Vap33GFP1|Vap33GFP2|Vap33GFP3	1|0|0	1	3	0	0.00|0.00|0.00	0|0|0	0	0	0.9053
Vap33GFP	FBgn0028375	heix	Vap33GFP1|Vap33GFP2|Vap33GFP3	1|0|0	1	3	0	0.00|0.00|0.00	0|0|0	0	0	0.9053
Vap33GFP	FBgn0011771	Hem	Vap33GFP1|Vap33GFP2|Vap33GFP3	1|0|0	1	3	0	0.00|0.00|0.00	0|0|0	0	0	0.9053
Vap33GFP	FBgn0031107	HERC2	Vap33GFP1|Vap33GFP2|Vap33GFP3	0|1|0	1	3	0	0.00|0.00|0.00	0|0|0	0	0	0.9053
Vap33GFP	FBgn0051617	His1:CG31617	Vap33GFP1|Vap33GFP2|Vap33GFP3	0|0|1	1	3	0	0.00|0.00|0.00	0|0|0	0	0	0.9053
Vap33GFP	FBgn0026582	Hmg-2	Vap33GFP1|Vap33GFP2|Vap33GFP3	0|0|1	1	3	0	0.00|0.00|0.00	0|0|0	0	0	0.9053
Vap33GFP	FBgn0267791	HnRNP-K	Vap33GFP1|Vap33GFP2|Vap33GFP3	1|0|0	1	3	0	0.00|0.00|0.00	0|0|0	0	0	0.9053
Vap33GFP	FBgn0086657	IKKepsilon	Vap33GFP1|Vap33GFP2|Vap33GFP3	0|1|0	1	3	0	0.00|0.00|0.00	0|0|0	0	0	0.9053
Vap33GFP	FBgn0034964	IntS1	Vap33GFP1|Vap33GFP2|Vap33GFP3	1|0|0	1	3	0	0.00|0.00|0.00	0|0|0	0	0	0.9053
Vap33GFP	FBgn0037653	Iru	Vap33GFP1|Vap33GFP2|Vap33GFP3	1|0|0	1	3	0	0.00|0.00|0.00	0|0|0	0	0	0.9053
Vap33GFP	FBgn0266557	kis	Vap33GFP1|Vap33GFP2|Vap33GFP3	1|0|0	1	3	0	0.00|0.00|0.00	0|0|0	0	0	0.9053
Vap33GFP	FBgn0011606	Klp3A	Vap33GFP1|Vap33GFP2|Vap33GFP3	1|0|0	1	3	0	0.00|0.00|0.00	0|0|0	0	0	0.9053
Vap33GFP	FBgn0004167	kst	Vap33GFP1|Vap33GFP2|Vap33GFP3	0|0|1	1	3	0	0.00|0.00|0.00	0|0|0	0	0	0.9053
Vap33GFP	FBgn0001491	l(1)10Bb	Vap33GFP1|Vap33GFP2|Vap33GFP3	1|0|0	1	3	0	0.00|0.00|0.00	0|0|0	0	0	0.9053
Vap33GFP	FBgn0027334	l(1)G0004	Vap33GFP1|Vap33GFP2|Vap33GFP3	1|0|0	1	3	0	0.00|0.00|0.00	0|0|0	0	0	0.9053
Vap33GFP	FBgn0027279	l(1)G0196	Vap33GFP1|Vap33GFP2|Vap33GFP3	0|0|1	1	3	0	0.00|0.00|0.00	0|0|0	0	0	0.9053
Vap33GFP	FBgn0022288	l(2)09851	Vap33GFP1|Vap33GFP2|Vap33GFP3	1|0|0	1	3	0	0.00|0.00|0.00	0|0|0	0	0	0.9053
Vap33GFP	FBgn0284246	l(2)k09848	Vap33GFP1|Vap33GFP2|Vap33GFP3	1|0|0	1	3	0	0.00|0.00|0.00	0|0|0	0	0	0.9053
Vap33GFP	FBgn0036376	Liprin-beta	Vap33GFP1|Vap33GFP2|Vap33GFP3	0|1|0	1	3	0	0.00|0.00|0.00	0|0|0	0	0	0.9053
Vap33GFP	FBgn0011648	Mad	Vap33GFP1|Vap33GFP2|Vap33GFP3	1|0|0	1	3	0	0.00|0.00|0.00	0|0|0	0	0	0.9053
Vap33GFP	FBgn0051390	MED7	Vap33GFP1|Vap33GFP2|Vap33GFP3	0|1|0	1	3	0	0.00|0.00|0.00	0|0|0	0	0	0.9053
Vap33GFP	FBgn0032646	mEFTs	Vap33GFP1|Vap33GFP2|Vap33GFP3	1|0|0	1	3	0	0.00|0.00|0.00	0|0|0	0	0	0.9053
Vap33GFP	FBgn0002719	Men	Vap33GFP1|Vap33GFP2|Vap33GFP3	0|0|1	1	3	0	0.00|0.00|0.00	0|0|0	0	0	0.9053
Vap33GFP	FBgn0002791	mr	Vap33GFP1|Vap33GFP2|Vap33GFP3	0|0|1	1	3	0	0.00|0.00|0.00	0|0|0	0	0	0.9053
Vap33GFP	FBgn0020270	mre11	Vap33GFP1|Vap33GFP2|Vap33GFP3	0|0|1	1	3	0	0.00|0.00|0.00	0|0|0	0	0	0.9053
Vap33GFP	FBgn0037566	mRpL1	Vap33GFP1|Vap33GFP2|Vap33GFP3	1|0|0	1	3	0	0.00|0.00|0.00	0|0|0	0	0	0.9053
Vap33GFP	FBgn0037608	mRpL19	Vap33GFP1|Vap33GFP2|Vap33GFP3	1|0|0	1	3	0	0.00|0.00|0.00	0|0|0	0	0	0.9053
Vap33GFP	FBgn0261380	mRpL37	Vap33GFP1|Vap33GFP2|Vap33GFP3	0|0|1	1	3	0	0.00|0.00|0.00	0|0|0	0	0	0.9053
Vap33GFP	FBgn0037330	mRpL44	Vap33GFP1|Vap33GFP2|Vap33GFP3	0|1|0	1	3	0	0.00|0.00|0.00	0|0|0	0	0	0.9053
Vap33GFP	FBgn0026252	msk	Vap33GFP1|Vap33GFP2|Vap33GFP3	1|0|0	1	3	0	0.00|0.00|0.00	0|0|0	0	0	0.9053
Vap33GFP	FBgn0030853	ND-24	Vap33GFP1|Vap33GFP2|Vap33GFP3	1|0|0	1	3	0	0.00|0.00|0.00	0|0|0	0	0	0.9053
Vap33GFP	FBgn0266582	ND-30	Vap33GFP1|Vap33GFP2|Vap33GFP3	0|1|0	1	3	0	0.00|0.00|0.00	0|0|0	0	0	0.9053
Vap33GFP	FBgn0031771	ND-51	Vap33GFP1|Vap33GFP2|Vap33GFP3	1|0|0	1	3	0	0.00|0.00|0.00	0|0|0	0	0	0.9053
Vap33GFP	FBgn0017566	ND-75	Vap33GFP1|Vap33GFP2|Vap33GFP3	1|0|0	1	3	0	0.00|0.00|0.00	0|0|0	0	0	0.9053
Vap33GFP	FBgn0015777	nrv2	Vap33GFP1|Vap33GFP2|Vap33GFP3	1|0|0	1	3	0	0.00|0.00|0.00	0|0|0	0	0	0.9053
Vap33GFP	FBgn0024846	p38b	Vap33GFP1|Vap33GFP2|Vap33GFP3	1|0|0	1	3	0	0.00|0.00|0.00	0|0|0	0	0	0.9053
Vap33GFP	FBgn0003048	pcx	Vap33GFP1|Vap33GFP2|Vap33GFP3	1|0|0	1	3	0	0.00|0.00|0.00	0|0|0	0	0	0.9053
Vap33GFP	FBgn0030520	Pdcd4	Vap33GFP1|Vap33GFP2|Vap33GFP3	1|0|0	1	3	0	0.00|0.00|0.00	0|0|0	0	0	0.9053
Vap33GFP	FBgn0032482	Pect	Vap33GFP1|Vap33GFP2|Vap33GFP3	1|0|0	1	3	0	0.00|0.00|0.00	0|0|0	0	0	0.9053
Vap33GFP	FBgn0011207	pelo	Vap33GFP1|Vap33GFP2|Vap33GFP3	1|0|0	1	3	0	0.00|0.00|0.00	0|0|0	0	0	0.9053
Vap33GFP	FBgn0037019	Pex16	Vap33GFP1|Vap33GFP2|Vap33GFP3	1|0|0	1	3	0	0.00|0.00|0.00	0|0|0	0	0	0.9053
Vap33GFP	FBgn0010741	Pfdn2	Vap33GFP1|Vap33GFP2|Vap33GFP3	1|0|0	1	3	0	0.00|0.00|0.00	0|0|0	0	0	0.9053
Vap33GFP	FBgn0030930	Pgant7	Vap33GFP1|Vap33GFP2|Vap33GFP3	1|0|0	1	3	0	0.00|0.00|0.00	0|0|0	0	0	0.9053
Vap33GFP	FBgn0259214	PMCA	Vap33GFP1|Vap33GFP2|Vap33GFP3	0|1|0	1	3	0	0.00|0.00|0.00	0|0|0	0	0	0.9053
Vap33GFP	FBgn0010590	Prosbeta1	Vap33GFP1|Vap33GFP2|Vap33GFP3	0|1|0	1	3	0	0.00|0.00|0.00	0|0|0	0	0	0.9053
Vap33GFP	FBgn0033272	RagC-D	Vap33GFP1|Vap33GFP2|Vap33GFP3	1|0|0	1	3	0	0.00|0.00|0.00	0|0|0	0	0	0.9053
Vap33GFP	FBgn0039644	rdog	Vap33GFP1|Vap33GFP2|Vap33GFP3	1|0|0	1	3	0	0.00|0.00|0.00	0|0|0	0	0	0.9053
Vap33GFP	FBgn0051155	Rpb7	Vap33GFP1|Vap33GFP2|Vap33GFP3	1|0|0	1	3	0	0.00|0.00|0.00	0|0|0	0	0	0.9053
Vap33GFP	FBgn0039788	Rpt6R	Vap33GFP1|Vap33GFP2|Vap33GFP3	1|0|0	1	3	0	0.00|0.00|0.00	0|0|0	0	0	0.9053
Vap33GFP	FBgn0267378	sau	Vap33GFP1|Vap33GFP2|Vap33GFP3	0|1|0	1	3	0	0.00|0.00|0.00	0|0|0	0	0	0.9053
Vap33GFP	FBgn0260855	Sec22	Vap33GFP1|Vap33GFP2|Vap33GFP3	1|0|0	1	3	0	0.00|0.00|0.00	0|0|0	0	0	0.9053
Vap33GFP	FBgn0262125	Sec23	Vap33GFP1|Vap33GFP2|Vap33GFP3	1|0|0	1	3	0	0.00|0.00|0.00	0|0|0	0	0	0.9053
Vap33GFP	FBgn0262126	Sec24CD	Vap33GFP1|Vap33GFP2|Vap33GFP3	1|0|0	1	3	0	0.00|0.00|0.00	0|0|0	0	0	0.9053
Vap33GFP	FBgn0033339	Sec31	Vap33GFP1|Vap33GFP2|Vap33GFP3	0|0|1	1	3	0	0.00|0.00|0.00	0|0|0	0	0	0.9053
Vap33GFP	FBgn0052484	Sk2	Vap33GFP1|Vap33GFP2|Vap33GFP3	1|0|0	1	3	0	0.00|0.00|0.00	0|0|0	0	0	0.9053
Vap33GFP	FBgn0033917	SmydA-1	Vap33GFP1|Vap33GFP2|Vap33GFP3	1|0|0	1	3	0	0.00|0.00|0.00	0|0|0	0	0	0.9053
Vap33GFP	FBgn0011715	Snr1	Vap33GFP1|Vap33GFP2|Vap33GFP3	1|0|0	1	3	0	0.00|0.00|0.00	0|0|0	0	0	0.9053
Vap33GFP	FBgn0015544	spag	Vap33GFP1|Vap33GFP2|Vap33GFP3	1|0|0	1	3	0	0.00|0.00|0.00	0|0|0	0	0	0.9053
Vap33GFP	FBgn0037723	SpdS	Vap33GFP1|Vap33GFP2|Vap33GFP3	1|0|0	1	3	0	0.00|0.00|0.00	0|0|0	0	0	0.9053
Vap33GFP	FBgn0264324	spg	Vap33GFP1|Vap33GFP2|Vap33GFP3	0|1|0	1	3	0	0.00|0.00|0.00	0|0|0	0	0	0.9053
Vap33GFP	FBgn0011509	SrpRbeta	Vap33GFP1|Vap33GFP2|Vap33GFP3	0|1|0	1	3	0	0.00|0.00|0.00	0|0|0	0	0	0.9053
Vap33GFP	FBgn0003559	su(f)	Vap33GFP1|Vap33GFP2|Vap33GFP3	1|0|0	1	3	0	0.00|0.00|0.00	0|0|0	0	0	0.9053
Vap33GFP	FBgn0039212	Syx18	Vap33GFP1|Vap33GFP2|Vap33GFP3	1|0|0	1	3	0	0.00|0.00|0.00	0|0|0	0	0	0.9053
Vap33GFP	FBgn0031635	tank	Vap33GFP1|Vap33GFP2|Vap33GFP3	1|0|0	1	3	0	0.00|0.00|0.00	0|0|0	0	0	0.9053
Vap33GFP	FBgn0051961	TBCC	Vap33GFP1|Vap33GFP2|Vap33GFP3	0|1|0	1	3	0	0.00|0.00|0.00	0|0|0	0	0	0.9053
Vap33GFP	FBgn0004449	Ten-m	Vap33GFP1|Vap33GFP2|Vap33GFP3	1|0|0	1	3	0	0.00|0.00|0.00	0|0|0	0	0	0.9053
Vap33GFP	FBgn0004924	Top1	Vap33GFP1|Vap33GFP2|Vap33GFP3	0|1|0	1	3	0	0.00|0.00|0.00	0|0|0	0	0	0.9053
Vap33GFP	FBgn0036908	TORIP	Vap33GFP1|Vap33GFP2|Vap33GFP3	0|1|0	1	3	0	0.00|0.00|0.00	0|0|0	0	0	0.9053
Vap33GFP	FBgn0036666	TSG101	Vap33GFP1|Vap33GFP2|Vap33GFP3	0|1|0	1	3	0	0.00|0.00|0.00	0|0|0	0	0	0.9053
Vap33GFP	FBgn0027526	Ublcp1	Vap33GFP1|Vap33GFP2|Vap33GFP3	1|0|0	1	3	0	0.00|0.00|0.00	0|0|0	0	0	0.9053
Vap33GFP	FBgn0010812	unc-45	Vap33GFP1|Vap33GFP2|Vap33GFP3	0|1|0	1	3	0	0.00|0.00|0.00	0|0|0	0	0	0.9053
Vap33GFP	FBgn0039003	wfs1	Vap33GFP1|Vap33GFP2|Vap33GFP3	1|0|0	1	3	0	0.00|0.00|0.00	0|0|0	0	0	0.9053
Vap33GFP	FBgn0030805	wus	Vap33GFP1|Vap33GFP2|Vap33GFP3	0|1|0	1	3	0	0.00|0.00|0.00	0|0|0	0	0	0.9053
Vap33GFP	FBgn0032465	Yip1d1	Vap33GFP1|Vap33GFP2|Vap33GFP3	1|0|0	1	3	0	0.00|0.00|0.00	0|0|0	0	0	0.9053
Vap33GFP	FBgn0032480	Edem2	Vap33GFP1|Vap33GFP2|Vap33GFP3	0|0|1	1	3	0	0.00|0.00|0.00	0|0|1	0	0	0.9053
Vap33GFP	FBgn0038149	GILT1	Vap33GFP1|Vap33GFP2|Vap33GFP3	0|0|1	1	3	0	0.00|0.00|0.00	0|0|1	0	0	0.9053
Vap33GFP	FBgn0010638	Sec61beta	Vap33GFP1|Vap33GFP2|Vap33GFP3	0|0|1	1	3	0	0.00|0.00|0.00	0|0|1	0	0	0.9053
Vap33GFP	FBgn0003278	RpI135	Vap33GFP1|Vap33GFP2|Vap33GFP3	0|1|0	1	3	0	0.00|0.00|0.00	0|0|2	0	0	0.9053
Vap33GFP	FBgn0026375	RhoGAPp190	Vap33GFP1|Vap33GFP2|Vap33GFP3	1|0|0	1	3	0	0.00|0.00|0.00	0|0|3	0	0	0.9053
Vap33GFP	FBgn0053138	AGBE	Vap33GFP1|Vap33GFP2|Vap33GFP3	1|0|0	1	3	0	0.00|0.00|0.00	0|1|0	0	0	0.9053
Vap33GFP	FBgn0051713	Apf	Vap33GFP1|Vap33GFP2|Vap33GFP3	1|0|0	1	3	0	0.00|0.00|0.00	0|1|0	0	0	0.9053
Vap33GFP	FBgn0037756	CG8507	Vap33GFP1|Vap33GFP2|Vap33GFP3	0|1|0	1	3	0	0.00|0.00|0.00	0|1|0	0	0	0.9053
Vap33GFP	FBgn0001087	g	Vap33GFP1|Vap33GFP2|Vap33GFP3	0|0|1	1	3	0	0.00|0.00|0.00	0|1|0	0	0	0.9053
Vap33GFP	FBgn0003116	pn	Vap33GFP1|Vap33GFP2|Vap33GFP3	0|1|0	1	3	0	0.00|0.00|0.00	0|1|0	0	0	0.9053
Vap33GFP	FBgn0262114	RanBPM	Vap33GFP1|Vap33GFP2|Vap33GFP3	1|0|0	1	3	0	0.00|0.00|0.00	0|1|0	0	0	0.9053
Vap33GFP	FBgn0003204	ras	Vap33GFP1|Vap33GFP2|Vap33GFP3	0|0|1	1	3	0	0.00|0.00|0.00	0|1|0	0	0	0.9053
Vap33GFP	FBgn0263251	vnc	Vap33GFP1|Vap33GFP2|Vap33GFP3	1|0|0	1	3	0	0.00|0.00|0.00	0|1|0	0	0	0.9053
Vap33GFP	FBgn0036762	CG7430	Vap33GFP1|Vap33GFP2|Vap33GFP3	1|0|0	1	3	0	0.00|0.00|0.00	0|2|0	0	0	0.9053
Vap33GFP	FBgn0015795	Rab7	Vap33GFP1|Vap33GFP2|Vap33GFP3	0|0|1	1	3	0	0.00|0.00|0.00	0|2|3	0	0	0.9053
Vap33GFP	FBgn0004872	piwi	Vap33GFP1|Vap33GFP2|Vap33GFP3	0|1|0	1	3	0	0.00|0.00|0.00	0|3|0	0	0	0.9053
Vap33GFP	FBgn0037382	Hpr1	Vap33GFP1|Vap33GFP2|Vap33GFP3	0|1|0	1	3	0	0.00|0.00|0.00	0|4|1	0	0	0.9053
Vap33GFP	FBgn0015331	abs	Vap33GFP1|Vap33GFP2|Vap33GFP3	0|1|0	1	3	0	0.00|0.00|0.00	1|0|0	0	0	0.9053
Vap33GFP	FBgn0013746	alien	Vap33GFP1|Vap33GFP2|Vap33GFP3	1|0|0	1	3	0	0.00|0.00|0.00	1|0|0	0	0	0.9053
Vap33GFP	FBgn0035524	CG11583	Vap33GFP1|Vap33GFP2|Vap33GFP3	0|0|1	1	3	0	0.00|0.00|0.00	1|0|0	0	0	0.9053
Vap33GFP	FBgn0025640	CG13369	Vap33GFP1|Vap33GFP2|Vap33GFP3	1|0|0	1	3	0	0.00|0.00|0.00	1|0|0	0	0	0.9053
Vap33GFP	FBgn0038829	CG17271	Vap33GFP1|Vap33GFP2|Vap33GFP3	1|0|0	1	3	0	0.00|0.00|0.00	1|0|0	0	0	0.9053
Vap33GFP	FBgn0038195	CG3061	Vap33GFP1|Vap33GFP2|Vap33GFP3	0|0|1	1	3	0	0.00|0.00|0.00	1|0|0	0	0	0.9053
Vap33GFP	FBgn0085188	CG34159	Vap33GFP1|Vap33GFP2|Vap33GFP3	1|0|0	1	3	0	0.00|0.00|0.00	1|0|0	0	0	0.9053
Vap33GFP	FBgn0011570	cpb	Vap33GFP1|Vap33GFP2|Vap33GFP3	1|0|0	1	3	0	0.00|0.00|0.00	1|0|0	0	0	0.9053
Vap33GFP	FBgn0023512	eIF2Bepsilon	Vap33GFP1|Vap33GFP2|Vap33GFP3	1|0|0	1	3	0	0.00|0.00|0.00	1|0|0	0	0	0.9053
Vap33GFP	FBgn0266268	FeCH	Vap33GFP1|Vap33GFP2|Vap33GFP3	0|1|0	1	3	0	0.00|0.00|0.00	1|0|0	0	0	0.9053
Vap33GFP	FBgn0013954	Fkbp12	Vap33GFP1|Vap33GFP2|Vap33GFP3	1|0|0	1	3	0	0.00|0.00|0.00	1|0|0	0	0	0.9053
Vap33GFP	FBgn0039580	Gfat2	Vap33GFP1|Vap33GFP2|Vap33GFP3	1|0|0	1	3	0	0.00|0.00|0.00	1|0|0	0	0	0.9053
Vap33GFP	FBgn0042712	HBS1	Vap33GFP1|Vap33GFP2|Vap33GFP3	1|0|0	1	3	0	0.00|0.00|0.00	1|0|0	0	0	0.9053
Vap33GFP	FBgn0014857	His3.3A	Vap33GFP1|Vap33GFP2|Vap33GFP3	1|0|0	1	3	0	0.00|0.00|0.00	1|0|0	0	0	0.9053
Vap33GFP	FBgn0027930	MP1	Vap33GFP1|Vap33GFP2|Vap33GFP3	0|0|1	1	3	0	0.00|0.00|0.00	1|0|0	0	0	0.9053
Vap33GFP	FBgn0019890	Smg5	Vap33GFP1|Vap33GFP2|Vap33GFP3	1|0|0	1	3	0	0.00|0.00|0.00	1|0|0	0	0	0.9053
Vap33GFP	FBgn0003514	sqh	Vap33GFP1|Vap33GFP2|Vap33GFP3	0|0|1	1	3	0	0.00|0.00|0.00	1|0|0	0	0	0.9053
Vap33GFP	FBgn0035083	Tina-1	Vap33GFP1|Vap33GFP2|Vap33GFP3	1|0|0	1	3	0	0.00|0.00|0.00	1|0|0	0	0	0.9053
Vap33GFP	FBgn0030809	Ubr1	Vap33GFP1|Vap33GFP2|Vap33GFP3	1|0|0	1	3	0	0.00|0.00|0.00	1|0|0	0	0	0.9053
Vap33GFP	FBgn0036030	Prps	Vap33GFP1|Vap33GFP2|Vap33GFP3	1|0|0	1	3	0	0.00|0.00|0.00	1|0|1	0	0	0.9053
Vap33GFP	FBgn0039349	Ssadh	Vap33GFP1|Vap33GFP2|Vap33GFP3	1|0|0	1	3	0	0.00|0.00|0.00	1|0|1	0	0	0.9053
Vap33GFP	FBgn0278608	Dsp1	Vap33GFP1|Vap33GFP2|Vap33GFP3	1|0|0	1	3	0	0.00|0.00|0.00	1|0|2	0	0	0.9053
Vap33GFP	FBgn0036184	PCID2	Vap33GFP1|Vap33GFP2|Vap33GFP3	0|0|1	1	3	0	0.00|0.00|0.00	1|1|0	0	0	0.9053
Vap33GFP	FBgn0021814	Vps28	Vap33GFP1|Vap33GFP2|Vap33GFP3	1|0|0	1	3	0	0.00|0.00|0.00	1|1|0	0	0	0.9053
Vap33GFP	FBgn0032105	borr	Vap33GFP1|Vap33GFP2|Vap33GFP3	0|1|0	1	3	0	0.00|0.00|0.00	1|1|1	0	0	0.9053
Vap33GFP	FBgn0027873	Cpsf100	Vap33GFP1|Vap33GFP2|Vap33GFP3	1|0|0	1	3	0	0.00|0.00|0.00	1|1|1	0	0	0.9053
Vap33GFP	FBgn0086768	Pcmt	Vap33GFP1|Vap33GFP2|Vap33GFP3	0|0|1	1	3	0	0.00|0.00|0.00	1|1|2	0	0	0.9053
Vap33GFP	FBgn0263855	BubR1	Vap33GFP1|Vap33GFP2|Vap33GFP3	1|0|0	1	3	0	0.00|0.00|0.00	1|2|1	0	0	0.9053
Vap33GFP	FBgn0030354	Upf1	Vap33GFP1|Vap33GFP2|Vap33GFP3	0|1|0	1	3	0	0.00|0.00|0.00	1|3|3	0	0	0.9053
Vap33GFP	FBgn0036640	nxf2	Vap33GFP1|Vap33GFP2|Vap33GFP3	1|0|0	1	3	0	0.00|0.00|0.00	1|4|0	0	0	0.9053
Vap33GFP	FBgn0261268	Cul3	Vap33GFP1|Vap33GFP2|Vap33GFP3	1|0|0	1	3	0	0.00|0.00|0.00	11|0|0	0	0	0.9053
Vap33GFP	FBgn0051357	CG31357	Vap33GFP1|Vap33GFP2|Vap33GFP3	1|0|0	1	3	0	0.00|0.00|0.00	2|0|0	0	0	0.9053
Vap33GFP	FBgn0263863	mRpL45	Vap33GFP1|Vap33GFP2|Vap33GFP3	0|1|0	1	3	0	0.00|0.00|0.00	2|0|0	0	0	0.9053
Vap33GFP	FBgn0261394	Prosalpha3	Vap33GFP1|Vap33GFP2|Vap33GFP3	0|0|1	1	3	0	0.00|0.00|0.00	2|0|0	0	0	0.9053
Vap33GFP	FBgn0022986	qkr58E-1	Vap33GFP1|Vap33GFP2|Vap33GFP3	0|1|0	1	3	0	0.00|0.00|0.00	2|0|0	0	0	0.9053
Vap33GFP	FBgn0038017	CG4115	Vap33GFP1|Vap33GFP2|Vap33GFP3	0|0|1	1	3	0	0.00|0.00|0.00	2|0|1	0	0	0.9053
Vap33GFP	FBgn0032298	CG6724	Vap33GFP1|Vap33GFP2|Vap33GFP3	0|0|1	1	3	0	0.00|0.00|0.00	2|0|1	0	0	0.9053
Vap33GFP	FBgn0036460	CG5114	Vap33GFP1|Vap33GFP2|Vap33GFP3	1|0|0	1	3	0	0.00|0.00|0.00	2|1|0	0	0	0.9053
Vap33GFP	FBgn0003598	Su(var)3-7	Vap33GFP1|Vap33GFP2|Vap33GFP3	1|0|0	1	3	0	0.00|0.00|0.00	2|1|0	0	0	0.9053
Vap33GFP	FBgn0031266	Sf3b1	Vap33GFP1|Vap33GFP2|Vap33GFP3	0|1|0	1	3	0	0.00|0.00|0.00	2|1|7	0	0	0.9053
Vap33GFP	FBgn0250843	Prosalpha6	Vap33GFP1|Vap33GFP2|Vap33GFP3	0|0|1	1	3	0	0.00|0.00|0.00	2|2|0	0	0	0.9053
Vap33GFP	FBgn0283468	slmb	Vap33GFP1|Vap33GFP2|Vap33GFP3	1|0|0	1	3	0	0.00|0.00|0.00	2|2|0	0	0	0.9053
Vap33GFP	FBgn0085220	Ufm1	Vap33GFP1|Vap33GFP2|Vap33GFP3	1|0|0	1	3	0	0.00|0.00|0.00	2|2|0	0	0	0.9053
Vap33GFP	FBgn0022349	CG1910	Vap33GFP1|Vap33GFP2|Vap33GFP3	1|0|0	1	3	0	0.00|0.00|0.00	2|2|2	0	0	0.9053
Vap33GFP	FBgn0038585	Non3	Vap33GFP1|Vap33GFP2|Vap33GFP3	0|1|0	1	3	0	0.00|0.00|0.00	2|3|1	0	0	0.9053
Vap33GFP	FBgn0035526	CG1316	Vap33GFP1|Vap33GFP2|Vap33GFP3	1|0|0	1	3	0	0.00|0.00|0.00	3|0|0	0	0	0.9053
Vap33GFP	FBgn0020306	dom	Vap33GFP1|Vap33GFP2|Vap33GFP3	0|1|0	1	3	0	0.00|0.00|0.00	3|0|0	0	0	0.9053
Vap33GFP	FBgn0263933	ebi	Vap33GFP1|Vap33GFP2|Vap33GFP3	0|1|0	1	3	0	0.00|0.00|0.00	3|0|0	0	0	0.9053
Vap33GFP	FBgn0028690	Rpn5	Vap33GFP1|Vap33GFP2|Vap33GFP3	0|1|0	1	3	0	0.00|0.00|0.00	3|1|0	0	0	0.9053
Vap33GFP	FBgn0034313	CG5726	Vap33GFP1|Vap33GFP2|Vap33GFP3	1|0|0	1	3	0	0.00|0.00|0.00	3|1|2	0	0	0.9053
Vap33GFP	FBgn0024285	Srp54	Vap33GFP1|Vap33GFP2|Vap33GFP3	0|0|1	1	3	0	0.00|0.00|0.00	3|1|2	0	0	0.9053
Vap33GFP	FBgn0051368	CG31368	Vap33GFP1|Vap33GFP2|Vap33GFP3	0|0|1	1	3	0	0.00|0.00|0.00	3|2|5	0	0	0.9053
Vap33GFP	FBgn0033029	Not3	Vap33GFP1|Vap33GFP2|Vap33GFP3	1|0|0	1	3	0	0.00|0.00|0.00	3|3|1	0	0	0.9053
Vap33GFP	FBgn0014127	barr	Vap33GFP1|Vap33GFP2|Vap33GFP3	0|0|1	1	3	0	0.00|0.00|0.00	3|3|2	0	0	0.9053
Vap33GFP	FBgn0003277	RpII215	Vap33GFP1|Vap33GFP2|Vap33GFP3	0|1|0	1	3	0	0.00|0.00|0.00	4|0|0	0	0	0.9053
Vap33GFP	FBgn0027889	ball	Vap33GFP1|Vap33GFP2|Vap33GFP3	0|0|1	1	3	0	0.00|0.00|0.00	4|1|0	0	0	0.9053
Vap33GFP	FBgn0001986	Mtr4	Vap33GFP1|Vap33GFP2|Vap33GFP3	0|1|0	1	3	0	0.00|0.00|0.00	4|1|4	0	0	0.9053
Vap33GFP	FBgn0029840	raptor	Vap33GFP1|Vap33GFP2|Vap33GFP3	0|1|0	1	3	0	0.00|0.00|0.00	4|3|4	0	0	0.9053
Vap33GFP	FBgn0011692	pav	Vap33GFP1|Vap33GFP2|Vap33GFP3	1|0|0	1	3	0	0.00|0.00|0.00	5|0|0	0	0	0.9053
Vap33GFP	FBgn0032596	Prosbeta4	Vap33GFP1|Vap33GFP2|Vap33GFP3	0|0|1	1	3	0	0.00|0.00|0.00	5|0|2	0	0	0.9053
Vap33GFP	FBgn0033688	Prp8	Vap33GFP1|Vap33GFP2|Vap33GFP3	1|0|0	1	3	0	0.00|0.00|0.00	6|0|0	0	0	0.9053
Vap33GFP	FBgn0010328	woc	Vap33GFP1|Vap33GFP2|Vap33GFP3	1|0|0	1	3	0	0.00|0.00|0.00	6|0|0	0	0	0.9053
Vap33GFP	FBgn0026620	tacc	Vap33GFP1|Vap33GFP2|Vap33GFP3	0|1|0	1	3	0	0.00|0.00|0.00	6|5|0	0	0	0.9053
